# Supplementary material for: The Apennines as a cryptic Pleistocene refugium of the bark beetle Pityogenes chalcographus (Coleoptera: Curculionidae)
Source: Biol J Linn Soc Lond. Author manuscript; Available in PMC 2019 Jun 10. (PMC6557710; doi:10.1093/biolinnean/blz012)
Supplement: Table S2 [file EMS83174-supplement-Table_S2.xlsx]

## Sheet: Tabelle1
Table S2: Pairwise genetic distances (Kimura -2-Parameter, i.e. K2P)
with standard error among mitochondrial haplotypes of Pityogenes chalcographus.
Haplotype	Haplotype	Genetic Distance	Standard Error
PcIIIa-2	PcIIIa-3	0.00230681	0.00150361
PcIIIa-2	PcIIIa-5	0.00346422	0.00195238
PcIIIa-3	PcIIIa-5	0.00346422	0.00197491
PcIIIa-2	PcIIIa-6	0.00230681	0.00158411
PcIIIa-3	PcIIIa-6	0.00230681	0.00161007
PcIIIa-5	PcIIIa-6	0.00115207	0.00115047
PcIIIa-2	PcIIIa-4	0.00230681	0.00161392
PcIIIa-3	PcIIIa-4	0.00230681	0.00160905
PcIIIa-5	PcIIIa-4	0.00346422	0.00205254
PcIIIa-6	PcIIIa-4	0.00230681	0.00169938
PcIIIa-2	PcIIIa-8	0.00346422	0.00198137
PcIIIa-3	PcIIIa-8	0.00346422	0.00197867
PcIIIa-5	PcIIIa-8	0.00230681	0.00169938
PcIIIa-6	PcIIIa-8	0.00346422	0.00205254
PcIIIa-4	PcIIIa-8	0.00115207	0.00115047
PcIIIa-2	PcIIIa-7	0.00230681	0.00157838
PcIIIa-3	PcIIIa-7	0.00230681	0.00152765
PcIIIa-5	PcIIIa-7	0.00346422	0.00200241
PcIIIa-6	PcIIIa-7	0.00230681	0.00162488
PcIIIa-4	PcIIIa-7	0.00230681	0.00159412
PcIIIa-8	PcIIIa-7	0.00346422	0.00198161
PcIIIa-2	PcIIIa-9	0.00346422	0.00193829
PcIIIa-3	PcIIIa-9	0.00346422	0.00192503
PcIIIa-5	PcIIIa-9	0.00230681	0.00155311
PcIIIa-6	PcIIIa-9	0.00115207	0.00108964
PcIIIa-4	PcIIIa-9	0.00346422	0.00206383
PcIIIa-8	PcIIIa-9	0.00462431	0.00234247
PcIIIa-7	PcIIIa-9	0.00346422	0.00196577
PcIIIa-2	PcIIIa-10	0.00462431	0.00228828
PcIIIa-3	PcIIIa-10	0.00462431	0.00231771
PcIIIa-5	PcIIIa-10	0.00115207	0.0011384
PcIIIa-6	PcIIIa-10	0.00230681	0.00167241
PcIIIa-4	PcIIIa-10	0.00462431	0.00234185
PcIIIa-8	PcIIIa-10	0.00346422	0.00199545
PcIIIa-7	PcIIIa-10	0.00462431	0.00237041
PcIIIa-9	PcIIIa-10	0.00346422	0.00202174
PcIIIa-2	PcIIIa-12	0.00346422	0.00186346
PcIIIa-3	PcIIIa-12	0.00346422	0.0019182
PcIIIa-5	PcIIIa-12	0.00230681	0.00161426
PcIIIa-6	PcIIIa-12	0.00115207	0.00112471
PcIIIa-4	PcIIIa-12	0.00346422	0.00200016
PcIIIa-8	PcIIIa-12	0.00462431	0.00231126
PcIIIa-7	PcIIIa-12	0.00346422	0.00193201
PcIIIa-9	PcIIIa-12	0.00230681	0.00159101
PcIIIa-10	PcIIIa-12	0.00346422	0.00203135
PcIIIa-2	PcIIIa-13	0.00346422	0.00193928
PcIIIa-3	PcIIIa-13	0.00346422	0.00196947
PcIIIa-5	PcIIIa-13	0.00462431	0.00232646
PcIIIa-6	PcIIIa-13	0.00346422	0.00209057
PcIIIa-4	PcIIIa-13	0.00346422	0.00199238
PcIIIa-8	PcIIIa-13	0.00462431	0.00224272
PcIIIa-7	PcIIIa-13	0.00346422	0.00187966
PcIIIa-9	PcIIIa-13	0.00462431	0.00240418
PcIIIa-10	PcIIIa-13	0.0057871	0.00264468
PcIIIa-12	PcIIIa-13	0.00462431	0.00232964
PcIIIa-2	PcIIIa-14	0.00461996	0.00236921
PcIIIa-3	PcIIIa-14	0.00461996	0.00233341
PcIIIa-5	PcIIIa-14	0.00578141	0.00258596
PcIIIa-6	PcIIIa-14	0.00461996	0.00234049
PcIIIa-4	PcIIIa-14	0.00461996	0.00232328
PcIIIa-8	PcIIIa-14	0.00578141	0.00257421
PcIIIa-7	PcIIIa-14	0.00461996	0.00230754
PcIIIa-9	PcIIIa-14	0.00578141	0.00249717
PcIIIa-10	PcIIIa-14	0.00694555	0.0028328
PcIIIa-12	PcIIIa-14	0.00578141	0.00255589
PcIIIa-13	PcIIIa-14	0.00578141	0.00270145
PcIIIa-2	PcIIIa-17	0.00461996	0.00212343
PcIIIa-3	PcIIIa-17	0.00461996	0.00220501
PcIIIa-5	PcIIIa-17	0.00578141	0.00245908
PcIIIa-6	PcIIIa-17	0.00461996	0.00211494
PcIIIa-4	PcIIIa-17	0.00461996	0.00208796
PcIIIa-8	PcIIIa-17	0.00578141	0.00243906
PcIIIa-7	PcIIIa-17	0.00461996	0.00218017
PcIIIa-9	PcIIIa-17	0.00578141	0.00241444
PcIIIa-10	PcIIIa-17	0.00694555	0.00274623
PcIIIa-12	PcIIIa-17	0.00578141	0.00239324
PcIIIa-13	PcIIIa-17	0.00578141	0.00247586
PcIIIa-14	PcIIIa-17	0.00694051	0.00281379
PcIIIa-2	PcIIIa-16	0.00346422	0.00181685
PcIIIa-3	PcIIIa-16	0.00346422	0.00192323
PcIIIa-5	PcIIIa-16	0.00230681	0.00165028
PcIIIa-6	PcIIIa-16	0.00115207	0.00110728
PcIIIa-4	PcIIIa-16	0.00346422	0.00192247
PcIIIa-8	PcIIIa-16	0.00462431	0.00227933
PcIIIa-7	PcIIIa-16	0.00346422	0.00185161
PcIIIa-9	PcIIIa-16	0.00230681	0.00152117
PcIIIa-10	PcIIIa-16	0.00346422	0.00201796
PcIIIa-12	PcIIIa-16	0.00230681	0.00156523
PcIIIa-13	PcIIIa-16	0.00462431	0.00229713
PcIIIa-14	PcIIIa-16	0.00578141	0.00258993
PcIIIa-17	PcIIIa-16	0.00578141	0.00237698
PcIIIa-2	PcIIIa-11	0.00462431	0.00222776
PcIIIa-3	PcIIIa-11	0.00462431	0.00223669
PcIIIa-5	PcIIIa-11	0.00115207	0.00112879
PcIIIa-6	PcIIIa-11	0.00230681	0.00160474
PcIIIa-4	PcIIIa-11	0.00462431	0.00230473
PcIIIa-8	PcIIIa-11	0.00346422	0.0020025
PcIIIa-7	PcIIIa-11	0.00462431	0.00224732
PcIIIa-9	PcIIIa-11	0.00346422	0.00192528
PcIIIa-10	PcIIIa-11	0.00230681	0.00158492
PcIIIa-12	PcIIIa-11	0.00346422	0.00194649
PcIIIa-13	PcIIIa-11	0.0057871	0.00255537
PcIIIa-14	PcIIIa-11	0.00694555	0.00275163
PcIIIa-17	PcIIIa-11	0.00694555	0.00271201
PcIIIa-16	PcIIIa-11	0.00346422	0.0019934
PcIIIa-2	PcIIIb-1	0.0128073	0.00370672
PcIIIa-3	PcIIIb-1	0.0128073	0.00370862
PcIIIa-5	PcIIIb-1	0.0116294	0.00349945
PcIIIa-6	PcIIIb-1	0.0128073	0.00373383
PcIIIa-4	PcIIIb-1	0.0128073	0.00364181
PcIIIa-8	PcIIIb-1	0.0116294	0.00339947
PcIIIa-7	PcIIIb-1	0.0128073	0.00381563
PcIIIa-9	PcIIIb-1	0.0139879	0.00389526
PcIIIa-10	PcIIIb-1	0.0128073	0.00373452
PcIIIa-12	PcIIIb-1	0.0139879	0.00386386
PcIIIa-13	PcIIIb-1	0.0139879	0.00389135
PcIIIa-14	PcIIIb-1	0.0151567	0.00408895
PcIIIa-17	PcIIIb-1	0.0127954	0.00364264
PcIIIa-16	PcIIIb-1	0.0139879	0.00388929
PcIIIa-11	PcIIIb-1	0.0128073	0.00362731
PcIIIa-2	PcIIId-1	0.009282	0.00293176
PcIIIa-3	PcIIId-1	0.009282	0.00305071
PcIIIa-5	PcIIId-1	0.0104543	0.00333044
PcIIIa-6	PcIIId-1	0.009282	0.0030221
PcIIIa-4	PcIIId-1	0.009282	0.00300121
PcIIIa-8	PcIIId-1	0.0104543	0.003314
PcIIIa-7	PcIIId-1	0.009282	0.00298871
PcIIIa-9	PcIIId-1	0.0104543	0.00321455
PcIIIa-10	PcIIId-1	0.0116294	0.00357086
PcIIIa-12	PcIIId-1	0.00811241	0.00283831
PcIIIa-13	PcIIId-1	0.0104543	0.00318446
PcIIIa-14	PcIIId-1	0.0116189	0.0034642
PcIIIa-17	PcIIId-1	0.0116189	0.0033898
PcIIIa-16	PcIIId-1	0.00811241	0.00288026
PcIIIa-11	PcIIId-1	0.0116294	0.00348226
PcIIIb-1	PcIIId-1	0.0104655	0.00335027
PcIIIa-2	PcIIIb-2	0.0116294	0.00355685
PcIIIa-3	PcIIIb-2	0.0116294	0.00357665
PcIIIa-5	PcIIIb-2	0.0104543	0.00325775
PcIIIa-6	PcIIIb-2	0.0116294	0.0035671
PcIIIa-4	PcIIIb-2	0.0116294	0.00353603
PcIIIa-8	PcIIIb-2	0.0104543	0.00322249
PcIIIa-7	PcIIIb-2	0.0116294	0.00359701
PcIIIa-9	PcIIIb-2	0.0128073	0.0036962
PcIIIa-10	PcIIIb-2	0.0116294	0.00351103
PcIIIa-12	PcIIIb-2	0.0128073	0.00367504
PcIIIa-13	PcIIIb-2	0.0128073	0.00361625
PcIIIa-14	PcIIIb-2	0.0139746	0.00397641
PcIIIa-17	PcIIIb-2	0.0116189	0.00349833
PcIIIa-16	PcIIIb-2	0.0128073	0.00374325
PcIIIa-11	PcIIIb-2	0.0116294	0.0034505
PcIIIb-1	PcIIIb-2	0.0057871	0.00240136
PcIIId-1	PcIIIb-2	0.00929179	0.00332503
PcIIIa-2	PcIIId-2	0.00694555	0.00263193
PcIIIa-3	PcIIId-2	0.00694555	0.00268686
PcIIIa-5	PcIIId-2	0.00811241	0.00295645
PcIIIa-6	PcIIId-2	0.00694555	0.0026335
PcIIIa-4	PcIIId-2	0.00694555	0.00262906
PcIIIa-8	PcIIId-2	0.00811241	0.00295533
PcIIIa-7	PcIIId-2	0.00694555	0.00264371
PcIIIa-9	PcIIId-2	0.00811241	0.00283032
PcIIIa-10	PcIIId-2	0.009282	0.00317593
PcIIIa-12	PcIIId-2	0.00811241	0.00277876
PcIIIa-13	PcIIId-2	0.00811241	0.00287208
PcIIIa-14	PcIIId-2	0.00927423	0.00321745
PcIIIa-17	PcIIId-2	0.00927423	0.00305243
PcIIIa-16	PcIIId-2	0.00578141	0.00244965
PcIIIa-11	PcIIId-2	0.009282	0.00314379
PcIIIb-1	PcIIId-2	0.00812083	0.00295002
PcIIId-1	PcIIId-2	0.00230681	0.00167912
PcIIIb-2	PcIIId-2	0.0069526	0.00288676
PcIIIa-2	PcIIId-6	0.009282	0.00309856
PcIIIa-3	PcIIId-6	0.00694555	0.00269243
PcIIIa-5	PcIIId-6	0.0104543	0.00340385
PcIIIa-6	PcIIId-6	0.009282	0.00312307
PcIIIa-4	PcIIId-6	0.009282	0.00313857
PcIIIa-8	PcIIId-6	0.0104543	0.00342072
PcIIIa-7	PcIIId-6	0.009282	0.0031242
PcIIIa-9	PcIIId-6	0.0104543	0.00330241
PcIIIa-10	PcIIId-6	0.0116294	0.00360727
PcIIIa-12	PcIIId-6	0.0104543	0.00321877
PcIIIa-13	PcIIId-6	0.0104543	0.00336611
PcIIIa-14	PcIIId-6	0.0116189	0.00370392
PcIIIa-17	PcIIId-6	0.0116189	0.00355299
PcIIIa-16	PcIIId-6	0.00811241	0.00297714
PcIIIa-11	PcIIId-6	0.0116294	0.00354442
PcIIIb-1	PcIIId-6	0.0104655	0.00335745
PcIIId-1	PcIIId-6	0.00462431	0.00232631
PcIIIb-2	PcIIId-6	0.00929179	0.0033317
PcIIId-2	PcIIId-6	0.00230681	0.00160816
PcIIIa-2	PcIIId-7	0.0116189	0.0034923
PcIIIa-3	PcIIId-7	0.0116189	0.00360206
PcIIIa-5	PcIIId-7	0.0127954	0.0038148
PcIIIa-6	PcIIId-7	0.0116189	0.00353868
PcIIIa-4	PcIIId-7	0.0116189	0.00354412
PcIIIa-8	PcIIId-7	0.0127954	0.00382213
PcIIIa-7	PcIIId-7	0.0116189	0.00359351
PcIIIa-9	PcIIId-7	0.0127954	0.00375857
PcIIIa-10	PcIIId-7	0.0139746	0.00401742
PcIIIa-12	PcIIId-7	0.0127954	0.00363568
PcIIIa-13	PcIIId-7	0.0127954	0.0037617
PcIIIa-14	PcIIId-7	0.0139634	0.00409986
PcIIIa-17	PcIIId-7	0.0116104	0.00348077
PcIIIa-16	PcIIId-7	0.0104452	0.0033826
PcIIIa-11	PcIIId-7	0.0139746	0.00393931
PcIIIb-1	PcIIId-7	0.0104543	0.00316416
PcIIId-1	PcIIId-7	0.00694555	0.0027822
PcIIIb-2	PcIIId-7	0.009282	0.00311254
PcIIId-2	PcIIId-7	0.00461996	0.00223096
PcIIId-6	PcIIId-7	0.00461996	0.00218139
PcIIIa-2	PcIIId-4	0.009282	0.00308219
PcIIIa-3	PcIIId-4	0.009282	0.00318846
PcIIIa-5	PcIIId-4	0.0104543	0.00339418
PcIIIa-6	PcIIId-4	0.009282	0.00309211
PcIIIa-4	PcIIId-4	0.009282	0.00305398
PcIIIa-8	PcIIId-4	0.0104543	0.00336166
PcIIIa-7	PcIIId-4	0.009282	0.00319698
PcIIIa-9	PcIIId-4	0.0104543	0.00328251
PcIIIa-10	PcIIId-4	0.0116294	0.00362417
PcIIIa-12	PcIIId-4	0.0104543	0.00321439
PcIIIa-13	PcIIId-4	0.0104543	0.00335503
PcIIIa-14	PcIIId-4	0.0116189	0.00366631
PcIIIa-17	PcIIId-4	0.00927423	0.00308225
PcIIIa-16	PcIIId-4	0.00811241	0.00287809
PcIIIa-11	PcIIId-4	0.0116294	0.00355889
PcIIIb-1	PcIIId-4	0.0057871	0.00245431
PcIIId-1	PcIIId-4	0.00462431	0.00222951
PcIIIb-2	PcIIId-4	0.0069526	0.00277337
PcIIId-2	PcIIId-4	0.00230681	0.00155515
PcIIId-6	PcIIId-4	0.00462431	0.00229237
PcIIId-7	PcIIId-4	0.00461996	0.00217656
PcIIIa-2	PcIIId-3	0.00927423	0.00317134
PcIIIa-3	PcIIId-3	0.00927423	0.0032398
PcIIIa-5	PcIIId-3	0.0104452	0.00341905
PcIIIa-6	PcIIId-3	0.00927423	0.00315119
PcIIIa-4	PcIIId-3	0.00927423	0.00314253
PcIIIa-8	PcIIId-3	0.0104452	0.00341364
PcIIIa-7	PcIIId-3	0.00927423	0.00316539
PcIIIa-9	PcIIId-3	0.0104452	0.00331589
PcIIIa-10	PcIIId-3	0.0116189	0.00364719
PcIIIa-12	PcIIId-3	0.0104452	0.00324084
PcIIIa-13	PcIIId-3	0.0104452	0.00343954
PcIIIa-14	PcIIId-3	0.0116104	0.00366848
PcIIIa-17	PcIIId-3	0.0116104	0.0035269
PcIIIa-16	PcIIId-3	0.00810601	0.00297438
PcIIIa-11	PcIIId-3	0.0116189	0.00359057
PcIIIb-1	PcIIId-3	0.0104543	0.00335935
PcIIId-1	PcIIId-3	0.00461996	0.00230402
PcIIIb-2	PcIIId-3	0.009282	0.00330093
PcIIId-2	PcIIId-3	0.00230515	0.00161677
PcIIId-6	PcIIId-3	0.00461996	0.00236458
PcIIId-7	PcIIId-3	0.00694051	0.00269982
PcIIId-4	PcIIId-3	0.00461996	0.00224935
PcIIIa-2	PcI-2	0.0175002	0.00452036
PcIIIa-3	PcI-2	0.0175002	0.00456495
PcIIIa-5	PcI-2	0.0175002	0.00452693
PcIIIa-6	PcI-2	0.0175002	0.00452693
PcIIIa-4	PcI-2	0.0175002	0.00452379
PcIIIa-8	PcI-2	0.0175002	0.00452379
PcIIIa-7	PcI-2	0.0175002	0.00461277
PcIIIa-9	PcI-2	0.0186879	0.00461085
PcIIIa-10	PcI-2	0.0186879	0.00469727
PcIIIa-12	PcI-2	0.0186879	0.00456537
PcIIIa-13	PcI-2	0.0186879	0.00474537
PcIIIa-14	PcI-2	0.0174889	0.0044874
PcIIIa-17	PcI-2	0.0151248	0.00415023
PcIIIa-16	PcI-2	0.0186879	0.0046311
PcIIIa-11	PcI-2	0.0186879	0.00464471
PcIIIb-1	PcI-2	0.0175137	0.00437973
PcIIId-1	PcI-2	0.0175137	0.00431564
PcIIIb-2	PcI-2	0.0163274	0.00421611
PcIIId-2	PcI-2	0.015144	0.00402552
PcIIId-6	PcI-2	0.0175137	0.00444937
PcIIId-7	PcI-2	0.0175002	0.00434702
PcIIId-4	PcI-2	0.015144	0.00409906
PcIIId-3	PcI-2	0.0163154	0.00415073
PcIIIa-2	PcI-1	0.0163274	0.00443484
PcIIIa-3	PcI-1	0.0163274	0.00448262
PcIIIa-5	PcI-1	0.0163274	0.00442897
PcIIIa-6	PcI-1	0.0163274	0.00442897
PcIIIa-4	PcI-1	0.0163274	0.00442616
PcIIIa-8	PcI-1	0.0163274	0.00442616
PcIIIa-7	PcI-1	0.0163274	0.00451658
PcIIIa-9	PcI-1	0.0175137	0.00448382
PcIIIa-10	PcI-1	0.0175137	0.00460186
PcIIIa-12	PcI-1	0.0175137	0.00445196
PcIIIa-13	PcI-1	0.0175137	0.00464133
PcIIIa-14	PcI-1	0.0163154	0.00441623
PcIIIa-17	PcI-1	0.0139541	0.00405018
PcIIIa-16	PcI-1	0.0175137	0.00454709
PcIIIa-11	PcI-1	0.0175137	0.00455352
PcIIIb-1	PcI-1	0.0163415	0.00425784
PcIIId-1	PcI-1	0.0163415	0.00419582
PcIIIb-2	PcI-1	0.0151567	0.00407787
PcIIId-2	PcI-1	0.0139746	0.00391399
PcIIId-6	PcI-1	0.0163415	0.00436004
PcIIId-7	PcI-1	0.0163274	0.00427035
PcIIId-4	PcI-1	0.0139746	0.00398629
PcIIId-3	PcI-1	0.015144	0.00401943
PcI-2	PcI-1	0.00115174	0.00115704
PcIIIa-2	PcII-1	0.0151714	0.00407552
PcIIIa-3	PcII-1	0.0151714	0.00415686
PcIIIa-5	PcII-1	0.0163576	0.0043545
PcIIIa-6	PcII-1	0.0151714	0.00409897
PcIIIa-4	PcII-1	0.0151714	0.00412152
PcIIIa-8	PcII-1	0.0163576	0.00437768
PcIIIa-7	PcII-1	0.0151714	0.00407411
PcIIIa-9	PcII-1	0.0163576	0.00425836
PcIIIa-10	PcII-1	0.0175467	0.00453122
PcIIIa-12	PcII-1	0.0163576	0.00419421
PcIIIa-13	PcII-1	0.0163576	0.00420277
PcIIIa-14	PcII-1	0.0175291	0.00448371
PcIIIa-17	PcII-1	0.0127954	0.00378332
PcIIIa-16	PcII-1	0.0163576	0.00422456
PcIIIa-11	PcII-1	0.0175467	0.00448839
PcIIIb-1	PcII-1	0.0140032	0.00386704
PcIIId-1	PcII-1	0.0128212	0.00383512
PcIIIb-2	PcII-1	0.0128212	0.00387173
PcIIId-2	PcII-1	0.0104655	0.00338749
PcIIId-6	PcII-1	0.0128212	0.00390732
PcIIId-7	PcII-1	0.0128073	0.00368813
PcIIId-4	PcII-1	0.0104655	0.00338
PcIIId-3	PcII-1	0.0128073	0.00378428
PcI-2	PcII-1	0.0163274	0.00432568
PcI-1	PcII-1	0.0151567	0.00424779
PcIIIa-2	PcIIId-5	0.0104543	0.00315056
PcIIIa-3	PcIIId-5	0.0104543	0.00327371
PcIIIa-5	PcIIId-5	0.0116294	0.00351861
PcIIIa-6	PcIIId-5	0.0104543	0.00323523
PcIIIa-4	PcIIId-5	0.0104543	0.00322447
PcIIIa-8	PcIIId-5	0.0116294	0.00351115
PcIIIa-7	PcIIId-5	0.0104543	0.00320901
PcIIIa-9	PcIIId-5	0.0116294	0.00341463
PcIIIa-10	PcIIId-5	0.0128073	0.00374863
PcIIIa-12	PcIIId-5	0.009282	0.00309582
PcIIIa-13	PcIIId-5	0.0116294	0.00337432
PcIIIa-14	PcIIId-5	0.0127954	0.00367449
PcIIIa-17	PcIIId-5	0.0127954	0.00360005
PcIIIa-16	PcIIId-5	0.009282	0.00311116
PcIIIa-11	PcIIId-5	0.0128073	0.00367726
PcIIIb-1	PcIIId-5	0.011642	0.00352221
PcIIId-1	PcIIId-5	0.00115207	0.00114709
PcIIIb-2	PcIIId-5	0.0104655	0.00347268
PcIIId-2	PcIIId-5	0.00346422	0.00198584
PcIIId-6	PcIIId-5	0.0057871	0.00252867
PcIIId-7	PcIIId-5	0.00811241	0.00292441
PcIIId-4	PcIIId-5	0.0057871	0.00252558
PcIIId-3	PcIIId-5	0.00578141	0.00256797
PcI-2	PcIIId-5	0.0163274	0.00419341
PcI-1	PcIIId-5	0.0151567	0.00403066
PcII-1	PcIIId-5	0.0140032	0.00408886
PcIIIa-2	PcIIIa-1	0.00115207	0.00105665
PcIIIa-3	PcIIIa-1	0.00115207	0.00107957
PcIIIa-5	PcIIIa-1	0.00230681	0.00163566
PcIIIa-6	PcIIIa-1	0.00115207	0.00116627
PcIIIa-4	PcIIIa-1	0.00115207	0.00112225
PcIIIa-8	PcIIIa-1	0.00230681	0.00161014
PcIIIa-7	PcIIIa-1	0.00115207	0.00109153
PcIIIa-9	PcIIIa-1	0.00230681	0.00161386
PcIIIa-10	PcIIIa-1	0.00346422	0.00203412
PcIIIa-12	PcIIIa-1	0.00230681	0.00159581
PcIIIa-13	PcIIIa-1	0.00230681	0.00160376
PcIIIa-14	PcIIIa-1	0.00346122	0.00206204
PcIIIa-17	PcIIIa-1	0.00346122	0.0018194
PcIIIa-16	PcIIIa-1	0.00230681	0.00153747
PcIIIa-11	PcIIIa-1	0.00346422	0.00194595
PcIIIb-1	PcIIIa-1	0.0116294	0.00351266
PcIIId-1	PcIIIa-1	0.00811241	0.00280983
PcIIIb-2	PcIIIa-1	0.0104543	0.00334666
PcIIId-2	PcIIIa-1	0.00578141	0.00241872
PcIIId-6	PcIIIa-1	0.00811241	0.00294707
PcIIId-7	PcIIIa-1	0.0104452	0.00339578
PcIIId-4	PcIIIa-1	0.00811241	0.00292953
PcIIId-3	PcIIIa-1	0.00810601	0.00298337
PcI-2	PcIIIa-1	0.0163154	0.0043757
PcI-1	PcIIIa-1	0.015144	0.00428111
PcII-1	PcIIIa-1	0.0139879	0.00390139
PcIIId-5	PcIIIa-1	0.009282	0.00304639
PcIIIa-2	PcIIIa-15	0.00346422	0.00191209
PcIIIa-3	PcIIIa-15	0.00346422	0.00191442
PcIIIa-5	PcIIIa-15	0.00462431	0.00229214
PcIIIa-6	PcIIIa-15	0.00346422	0.00197732
PcIIIa-4	PcIIIa-15	0.00346422	0.00198413
PcIIIa-8	PcIIIa-15	0.00462431	0.00230218
PcIIIa-7	PcIIIa-15	0.00346422	0.00188631
PcIIIa-9	PcIIIa-15	0.00462431	0.00224393
PcIIIa-10	PcIIIa-15	0.0057871	0.0025551
PcIIIa-12	PcIIIa-15	0.00462431	0.00225014
PcIIIa-13	PcIIIa-15	0.00462431	0.0021737
PcIIIa-14	PcIIIa-15	0.00578141	0.00262214
PcIIIa-17	PcIIIa-15	0.00578141	0.00236027
PcIIIa-16	PcIIIa-15	0.00462431	0.0022189
PcIIIa-11	PcIIIa-15	0.0057871	0.00254531
PcIIIb-1	PcIIIa-15	0.0139879	0.00388329
PcIIId-1	PcIIIa-15	0.0104543	0.003245
PcIIIb-2	PcIIIa-15	0.0128073	0.00374274
PcIIId-2	PcIIIa-15	0.00811241	0.00289387
PcIIId-6	PcIIIa-15	0.0104543	0.00339073
PcIIId-7	PcIIIa-15	0.0127954	0.00377245
PcIIId-4	PcIIIa-15	0.0104543	0.00333401
PcIIId-3	PcIIIa-15	0.0104452	0.00340758
PcI-2	PcIIIa-15	0.0186879	0.00478338
PcI-1	PcIIIa-15	0.0175137	0.0046978
PcII-1	PcIIIa-15	0.0163576	0.0042734
PcIIId-5	PcIIIa-15	0.0116294	0.00348158
PcIIIa-1	PcIIIa-15	0.00230681	0.00156117
PcIIIa-2	PcIIIa-18	0.00230681	0.0015398
PcIIIa-3	PcIIIa-18	0.00230681	0.00157266
PcIIIa-5	PcIIIa-18	0.00346422	0.0019738
PcIIIa-6	PcIIIa-18	0.00230681	0.00160103
PcIIIa-4	PcIIIa-18	0.00230681	0.00165234
PcIIIa-8	PcIIIa-18	0.00346422	0.00201992
PcIIIa-7	PcIIIa-18	0.00230681	0.00161742
PcIIIa-9	PcIIIa-18	0.00346422	0.00199116
PcIIIa-10	PcIIIa-18	0.00462431	0.0023158
PcIIIa-12	PcIIIa-18	0.00346422	0.00200672
PcIIIa-13	PcIIIa-18	0.00346422	0.00190707
PcIIIa-14	PcIIIa-18	0.00461996	0.00234111
PcIIIa-17	PcIIIa-18	0.00461996	0.00216675
PcIIIa-16	PcIIIa-18	0.00346422	0.00187093
PcIIIa-11	PcIIIa-18	0.00462431	0.00223736
PcIIIb-1	PcIIIa-18	0.0128073	0.0037236
PcIIId-1	PcIIIa-18	0.009282	0.00309909
PcIIIb-2	PcIIIa-18	0.0116294	0.00356331
PcIIId-2	PcIIIa-18	0.00694555	0.00272161
PcIIId-6	PcIIIa-18	0.009282	0.00317041
PcIIId-7	PcIIIa-18	0.0116189	0.00359102
PcIIId-4	PcIIIa-18	0.009282	0.00318135
PcIIId-3	PcIIIa-18	0.00927423	0.00324465
PcI-2	PcIIIa-18	0.0175002	0.00447802
PcI-1	PcIIIa-18	0.0163274	0.00440199
PcII-1	PcIIIa-18	0.0151714	0.0041289
PcIIId-5	PcIIIa-18	0.0104543	0.00331761
PcIIIa-1	PcIIIa-18	0.00115207	0.00117252
PcIIIa-15	PcIIIa-18	0.00346422	0.0020092
PcIIIa-2	PcIIIa-19	0.00230681	0.00153832
PcIIIa-3	PcIIIa-19	0.00230681	0.00161738
PcIIIa-5	PcIIIa-19	0.00346422	0.00207123
PcIIIa-6	PcIIIa-19	0.00230681	0.00169258
PcIIIa-4	PcIIIa-19	0.00230681	0.00166899
PcIIIa-8	PcIIIa-19	0.00346422	0.00205666
PcIIIa-7	PcIIIa-19	0.00230681	0.00167478
PcIIIa-9	PcIIIa-19	0.00346422	0.002059
PcIIIa-10	PcIIIa-19	0.00462431	0.00240055
PcIIIa-12	PcIIIa-19	0.00346422	0.00203945
PcIIIa-13	PcIIIa-19	0.00346422	0.00202352
PcIIIa-14	PcIIIa-19	0.00461996	0.00238166
PcIIIa-17	PcIIIa-19	0.00461996	0.00218402
PcIIIa-16	PcIIIa-19	0.00346422	0.00198774
PcIIIa-11	PcIIIa-19	0.00462431	0.00233659
PcIIIb-1	PcIIIa-19	0.0128073	0.00373525
PcIIId-1	PcIIIa-19	0.009282	0.00300761
PcIIIb-2	PcIIIa-19	0.0116294	0.00350884
PcIIId-2	PcIIIa-19	0.00694555	0.00265112
PcIIId-6	PcIIIa-19	0.009282	0.00311721
PcIIId-7	PcIIIa-19	0.0116189	0.00354182
PcIIId-4	PcIIIa-19	0.009282	0.00316993
PcIIId-3	PcIIIa-19	0.00927423	0.0031759
PcI-2	PcIIIa-19	0.0175002	0.00456773
PcI-1	PcIIIa-19	0.0163274	0.00447383
PcII-1	PcIIIa-19	0.0151714	0.0040548
PcIIId-5	PcIIIa-19	0.0104543	0.00324904
PcIIIa-1	PcIIIa-19	0.00115207	0.00117641
PcIIIa-15	PcIIIa-19	0.00346422	0.00196465
PcIIIa-18	PcIIIa-19	0.00230681	0.00171763
PcIIIa-2	PcIIIa-20	0.00230681	0.00157635
PcIIIa-3	PcIIIa-20	0.00230681	0.00163267
PcIIIa-5	PcIIIa-20	0.00346422	0.00208003
PcIIIa-6	PcIIIa-20	0.00230681	0.00161433
PcIIIa-4	PcIIIa-20	0.00230681	0.00163854
PcIIIa-8	PcIIIa-20	0.00346422	0.00210324
PcIIIa-7	PcIIIa-20	0.00230681	0.00153624
PcIIIa-9	PcIIIa-20	0.00346422	0.00193632
PcIIIa-10	PcIIIa-20	0.00462431	0.00239101
PcIIIa-12	PcIIIa-20	0.00346422	0.00196283
PcIIIa-13	PcIIIa-20	0.00346422	0.0019937
PcIIIa-14	PcIIIa-20	0.00461996	0.00229015
PcIIIa-17	PcIIIa-20	0.00461996	0.00213468
PcIIIa-16	PcIIIa-20	0.00346422	0.00192991
PcIIIa-11	PcIIIa-20	0.00462431	0.00235374
PcIIIb-1	PcIIIa-20	0.0128073	0.00371692
PcIIId-1	PcIIIa-20	0.009282	0.0029872
PcIIIb-2	PcIIIa-20	0.0116294	0.00360168
PcIIId-2	PcIIIa-20	0.00694555	0.00267768
PcIIId-6	PcIIIa-20	0.009282	0.00316897
PcIIId-7	PcIIIa-20	0.0116189	0.00349556
PcIIId-4	PcIIIa-20	0.009282	0.00307098
PcIIId-3	PcIIIa-20	0.00927423	0.00326462
PcI-2	PcIIIa-20	0.0175002	0.0045339
PcI-1	PcIIIa-20	0.0163274	0.00443167
PcII-1	PcIIIa-20	0.0151714	0.00407483
PcIIId-5	PcIIIa-20	0.0104543	0.00317756
PcIIIa-1	PcIIIa-20	0.00115207	0.00116814
PcIIIa-15	PcIIIa-20	0.00346422	0.00193013
PcIIIa-18	PcIIIa-20	0.00230681	0.00161937
PcIIIa-19	PcIIIa-20	0.00230681	0.00168431
PcIIIa-2	PcIIIa-21	0.00230681	0.00157433
PcIIIa-3	PcIIIa-21	0.00230681	0.00164659
PcIIIa-5	PcIIIa-21	0.00346422	0.00205483
PcIIIa-6	PcIIIa-21	0.00230681	0.00168188
PcIIIa-4	PcIIIa-21	0.00230681	0.00156003
PcIIIa-8	PcIIIa-21	0.00346422	0.00196061
PcIIIa-7	PcIIIa-21	0.00230681	0.00159853
PcIIIa-9	PcIIIa-21	0.00346422	0.00203385
PcIIIa-10	PcIIIa-21	0.00462431	0.00240643
PcIIIa-12	PcIIIa-21	0.00346422	0.00199496
PcIIIa-13	PcIIIa-21	0.00346422	0.00204654
PcIIIa-14	PcIIIa-21	0.00461996	0.00239602
PcIIIa-17	PcIIIa-21	0.00461996	0.0021462
PcIIIa-16	PcIIIa-21	0.00346422	0.00197563
PcIIIa-11	PcIIIa-21	0.00462431	0.0022962
PcIIIb-1	PcIIIa-21	0.0128073	0.00372531
PcIIId-1	PcIIIa-21	0.009282	0.00307084
PcIIIb-2	PcIIIa-21	0.0116294	0.00360883
PcIIId-2	PcIIIa-21	0.00694555	0.00271171
PcIIId-6	PcIIIa-21	0.009282	0.00325039
PcIIId-7	PcIIIa-21	0.0116189	0.00362729
PcIIId-4	PcIIIa-21	0.009282	0.00316068
PcIIId-3	PcIIIa-21	0.00927423	0.00320186
PcI-2	PcIIIa-21	0.0175002	0.0045369
PcI-1	PcIIIa-21	0.0163274	0.00447559
PcII-1	PcIIIa-21	0.0151714	0.00404592
PcIIId-5	PcIIIa-21	0.0104543	0.00329269
PcIIIa-1	PcIIIa-21	0.00115207	0.00116203
PcIIIa-15	PcIIIa-21	0.00346422	0.00196135
PcIIIa-18	PcIIIa-21	0.00230681	0.0016643
PcIIIa-19	PcIIIa-21	0.00230681	0.00154159
PcIIIa-20	PcIIIa-21	0.00230681	0.00166691
PcIIIa-2	PcIIIa-22	0.00346422	0.00194538
PcIIIa-3	PcIIIa-22	0.00346422	0.00201068
PcIIIa-5	PcIIIa-22	0.00230681	0.00169258
PcIIIa-6	PcIIIa-22	0.00346422	0.00207123
PcIIIa-4	PcIIIa-22	0.00346422	0.00205666
PcIIIa-8	PcIIIa-22	0.00230681	0.00166899
PcIIIa-7	PcIIIa-22	0.00346422	0.00207177
PcIIIa-9	PcIIIa-22	0.00462431	0.00235955
PcIIIa-10	PcIIIa-22	0.00346422	0.00203888
PcIIIa-12	PcIIIa-22	0.00462431	0.0023669
PcIIIa-13	PcIIIa-22	0.00462431	0.00229203
PcIIIa-14	PcIIIa-22	0.00578141	0.00264583
PcIIIa-17	PcIIIa-22	0.00578141	0.00254232
PcIIIa-16	PcIIIa-22	0.00462431	0.00235624
PcIIIa-11	PcIIIa-22	0.00346422	0.00201439
PcIIIb-1	PcIIIa-22	0.0116294	0.00348362
PcIIId-1	PcIIIa-22	0.0104543	0.00333531
PcIIIb-2	PcIIIa-22	0.0104543	0.00317578
PcIIId-2	PcIIIa-22	0.00811241	0.00299227
PcIIId-6	PcIIIa-22	0.0104543	0.00341665
PcIIId-7	PcIIIa-22	0.0127954	0.00383402
PcIIId-4	PcIIIa-22	0.0104543	0.00348297
PcIIId-3	PcIIIa-22	0.0104452	0.0034592
PcI-2	PcIIIa-22	0.0175002	0.00456773
PcI-1	PcIIIa-22	0.0163274	0.00447383
PcII-1	PcIIIa-22	0.0163576	0.0043271
PcIIId-5	PcIIIa-22	0.0116294	0.00354835
PcIIIa-1	PcIIIa-22	0.00230681	0.00167799
PcIIIa-15	PcIIIa-22	0.00462431	0.00230667
PcIIIa-18	PcIIIa-22	0.00346422	0.00209734
PcIIIa-19	PcIIIa-22	0.00115207	0.00115047
PcIIIa-20	PcIIIa-22	0.00346422	0.00216207
PcIIIa-21	PcIIIa-22	0.00346422	0.00197148
PcIIIa-2	PcIIIa-23	0.00346122	0.00193672
PcIIIa-3	PcIIIa-23	0.00115174	0.00116708
PcIIIa-5	PcIIIa-23	0.00461996	0.00238004
PcIIIa-6	PcIIIa-23	0.00346122	0.00198948
PcIIIa-4	PcIIIa-23	0.00346122	0.0020336
PcIIIa-8	PcIIIa-23	0.00461996	0.00242087
PcIIIa-7	PcIIIa-23	0.00346122	0.00190367
PcIIIa-9	PcIIIa-23	0.00461996	0.00222821
PcIIIa-10	PcIIIa-23	0.00578141	0.00265671
PcIIIa-12	PcIIIa-23	0.00461996	0.00225829
PcIIIa-13	PcIIIa-23	0.00461996	0.00232279
PcIIIa-14	PcIIIa-23	0.00577772	0.00256032
PcIIIa-17	PcIIIa-23	0.00577772	0.0024957
PcIIIa-16	PcIIIa-23	0.00461996	0.00227488
PcIIIa-11	PcIIIa-23	0.00578141	0.00261974
PcIIIb-1	PcIIIa-23	0.0139746	0.0039126
PcIIId-1	PcIIIa-23	0.0104452	0.00323054
PcIIIb-2	PcIIIa-23	0.0127954	0.00382666
PcIIId-2	PcIIIa-23	0.00810601	0.00294061
PcIIId-6	PcIIIa-23	0.00810601	0.00290444
PcIIId-7	PcIIIa-23	0.0127855	0.0037096
PcIIId-4	PcIIIa-23	0.0104452	0.00333395
PcIIId-3	PcIIIa-23	0.0104381	0.00351534
PcI-2	PcIIIa-23	0.0186751	0.00472533
PcI-1	PcIIIa-23	0.0175002	0.004635
PcII-1	PcIIIa-23	0.0163415	0.00432781
PcIIId-5	PcIIIa-23	0.0116189	0.00341041
PcIIIa-1	PcIIIa-23	0.00230515	0.0016299
PcIIIa-15	PcIIIa-23	0.00461996	0.00225181
PcIIIa-18	PcIIIa-23	0.00346122	0.00195998
PcIIIa-19	PcIIIa-23	0.00346122	0.00204693
PcIIIa-20	PcIIIa-23	0.00230515	0.0016299
PcIIIa-21	PcIIIa-23	0.00346122	0.00206411
PcIIIa-22	PcIIIa-23	0.00461996	0.00245273
PcIIIa-2	PcIIIa-24	0.00346422	0.00195238
PcIIIa-3	PcIIIa-24	0.00346422	0.00197491
PcIIIa-5	PcIIIa-24	0	0
PcIIIa-6	PcIIIa-24	0.00115207	0.00115047
PcIIIa-4	PcIIIa-24	0.00346422	0.00205254
PcIIIa-8	PcIIIa-24	0.00230681	0.00169938
PcIIIa-7	PcIIIa-24	0.00346422	0.00200241
PcIIIa-9	PcIIIa-24	0.00230681	0.00155311
PcIIIa-10	PcIIIa-24	0.00115207	0.0011384
PcIIIa-12	PcIIIa-24	0.00230681	0.00161426
PcIIIa-13	PcIIIa-24	0.00462431	0.00232646
PcIIIa-14	PcIIIa-24	0.00578141	0.00258596
PcIIIa-17	PcIIIa-24	0.00578141	0.00245908
PcIIIa-16	PcIIIa-24	0.00230681	0.00165028
PcIIIa-11	PcIIIa-24	0.00115207	0.00112879
PcIIIb-1	PcIIIa-24	0.0116294	0.00349945
PcIIId-1	PcIIIa-24	0.0104543	0.00333044
PcIIIb-2	PcIIIa-24	0.0104543	0.00325775
PcIIId-2	PcIIIa-24	0.00811241	0.00295645
PcIIId-6	PcIIIa-24	0.0104543	0.00340385
PcIIId-7	PcIIIa-24	0.0127954	0.0038148
PcIIId-4	PcIIIa-24	0.0104543	0.00339418
PcIIId-3	PcIIIa-24	0.0104452	0.00341905
PcI-2	PcIIIa-24	0.0175002	0.00452693
PcI-1	PcIIIa-24	0.0163274	0.00442897
PcII-1	PcIIIa-24	0.0163576	0.0043545
PcIIId-5	PcIIIa-24	0.0116294	0.00351861
PcIIIa-1	PcIIIa-24	0.00230681	0.00163566
PcIIIa-15	PcIIIa-24	0.00462431	0.00229214
PcIIIa-18	PcIIIa-24	0.00346422	0.0019738
PcIIIa-19	PcIIIa-24	0.00346422	0.00207123
PcIIIa-20	PcIIIa-24	0.00346422	0.00208003
PcIIIa-21	PcIIIa-24	0.00346422	0.00205483
PcIIIa-22	PcIIIa-24	0.00230681	0.00169258
PcIIIa-23	PcIIIa-24	0.00461996	0.00238004
PcIIIa-2	PcIIIa-25	0.00230681	0.001549
PcIIIa-3	PcIIIa-25	0.00230681	0.00155092
PcIIIa-5	PcIIIa-25	0.00346422	0.00197256
PcIIIa-6	PcIIIa-25	0.00230681	0.00165757
PcIIIa-4	PcIIIa-25	0.00230681	0.00154635
PcIIIa-8	PcIIIa-25	0.00346422	0.00188444
PcIIIa-7	PcIIIa-25	0.00230681	0.00154466
PcIIIa-9	PcIIIa-25	0.00346422	0.00201211
PcIIIa-10	PcIIIa-25	0.00462431	0.00235109
PcIIIa-12	PcIIIa-25	0.00346422	0.00197664
PcIIIa-13	PcIIIa-25	0.00115207	0.00113406
PcIIIa-14	PcIIIa-25	0.00461996	0.00238422
PcIIIa-17	PcIIIa-25	0.00461996	0.00215113
PcIIIa-16	PcIIIa-25	0.00346422	0.00192113
PcIIIa-11	PcIIIa-25	0.00462431	0.00224444
PcIIIb-1	PcIIIa-25	0.0128073	0.00370101
PcIIId-1	PcIIIa-25	0.009282	0.00303944
PcIIIb-2	PcIIIa-25	0.0116294	0.00347493
PcIIId-2	PcIIIa-25	0.00694555	0.00267221
PcIIId-6	PcIIIa-25	0.009282	0.00316724
PcIIId-7	PcIIIa-25	0.0116189	0.00356712
PcIIId-4	PcIIIa-25	0.009282	0.00316114
PcIIId-3	PcIIIa-25	0.00927423	0.00321388
PcI-2	PcIIIa-25	0.0175002	0.00452952
PcI-1	PcIIIa-25	0.0163274	0.00443308
PcII-1	PcIIIa-25	0.0151714	0.00402412
PcIIId-5	PcIIIa-25	0.0104543	0.00323854
PcIIIa-1	PcIIIa-25	0.00115207	0.00109988
PcIIIa-15	PcIIIa-25	0.00346422	0.00191124
PcIIIa-18	PcIIIa-25	0.00230681	0.00158427
PcIIIa-19	PcIIIa-25	0.00230681	0.00159911
PcIIIa-20	PcIIIa-25	0.00230681	0.00157941
PcIIIa-21	PcIIIa-25	0.00230681	0.00168975
PcIIIa-22	PcIIIa-25	0.00346422	0.00195335
PcIIIa-23	PcIIIa-25	0.00346122	0.00195201
PcIIIa-24	PcIIIa-25	0.00346422	0.00197256
PcIIIa-2	PcIIIa-26	0.00230681	0.00155455
PcIIIa-3	PcIIIa-26	0.00230681	0.00155467
PcIIIa-5	PcIIIa-26	0.00346422	0.00198864
PcIIIa-6	PcIIIa-26	0.00230681	0.0016196
PcIIIa-4	PcIIIa-26	0.00230681	0.00156091
PcIIIa-8	PcIIIa-26	0.00346422	0.00194566
PcIIIa-7	PcIIIa-26	0.00230681	0.0015018
PcIIIa-9	PcIIIa-26	0.00346422	0.00200503
PcIIIa-10	PcIIIa-26	0.00462431	0.00234627
PcIIIa-12	PcIIIa-26	0.00346422	0.00192207
PcIIIa-13	PcIIIa-26	0.00346422	0.0020113
PcIIIa-14	PcIIIa-26	0.00461996	0.00238986
PcIIIa-17	PcIIIa-26	0.00461996	0.00217215
PcIIIa-16	PcIIIa-26	0.00346422	0.00193793
PcIIIa-11	PcIIIa-26	0.00462431	0.00225942
PcIIIb-1	PcIIIa-26	0.0128073	0.0037111
PcIIId-1	PcIIIa-26	0.009282	0.00298713
PcIIIb-2	PcIIIa-26	0.0116294	0.00352707
PcIIId-2	PcIIIa-26	0.00694555	0.00264175
PcIIId-6	PcIIIa-26	0.009282	0.00313126
PcIIId-7	PcIIIa-26	0.0116189	0.00359326
PcIIId-4	PcIIIa-26	0.009282	0.00313683
PcIIId-3	PcIIIa-26	0.00927423	0.00313458
PcI-2	PcIIIa-26	0.0175002	0.00451086
PcI-1	PcIIIa-26	0.0163274	0.0044134
PcII-1	PcIIIa-26	0.0151714	0.00404181
PcIIId-5	PcIIIa-26	0.0104543	0.00319446
PcIIIa-1	PcIIIa-26	0.00115207	0.00110191
PcIIIa-15	PcIIIa-26	0.00346422	0.0018923
PcIIIa-18	PcIIIa-26	0.00230681	0.00162281
PcIIIa-19	PcIIIa-26	0.00230681	0.00168656
PcIIIa-20	PcIIIa-26	0.00230681	0.00159794
PcIIIa-21	PcIIIa-26	0.00230681	0.00156493
PcIIIa-22	PcIIIa-26	0.00346422	0.00207226
PcIIIa-23	PcIIIa-26	0.00346122	0.00196918
PcIIIa-24	PcIIIa-26	0.00346422	0.00198864
PcIIIa-25	PcIIIa-26	0.00230681	0.00157948
PcIIIa-2	PcI-3	0.0175137	0.00463751
PcIIIa-3	PcI-3	0.0175137	0.00469395
PcIIIa-5	PcI-3	0.0175137	0.00466457
PcIIIa-6	PcI-3	0.0175137	0.00466457
PcIIIa-4	PcI-3	0.0175137	0.00466125
PcIIIa-8	PcI-3	0.0175137	0.00466125
PcIIIa-7	PcI-3	0.0175137	0.00470784
PcIIIa-9	PcI-3	0.0187027	0.004718
PcIIIa-10	PcI-3	0.0187027	0.00482265
PcIIIa-12	PcI-3	0.0187027	0.00465756
PcIIIa-13	PcI-3	0.0187027	0.00485656
PcIIIa-14	PcI-3	0.0175002	0.00459038
PcIIIa-17	PcI-3	0.0151334	0.00430113
PcIIIa-16	PcI-3	0.0187027	0.00477218
PcIIIa-11	PcI-3	0.0187027	0.00478302
PcIIIb-1	PcI-3	0.0175291	0.00442098
PcIIId-1	PcI-3	0.0175291	0.00436685
PcIIIb-2	PcI-3	0.0163415	0.00427286
PcIIId-2	PcI-3	0.0151567	0.00412202
PcIIId-6	PcI-3	0.0175291	0.00453953
PcIIId-7	PcI-3	0.0175137	0.00444022
PcIIId-4	PcI-3	0.0151567	0.00417034
PcIIId-3	PcI-3	0.0163274	0.00423637
PcI-2	PcI-3	0.00230515	0.00156408
PcI-1	PcI-3	0.00115207	0.00109947
PcII-1	PcI-3	0.0163415	0.00442999
PcIIId-5	PcI-3	0.0163415	0.00419266
PcIIIa-1	PcI-3	0.0163274	0.00449616
PcIIIa-15	PcI-3	0.0187027	0.00491983
PcIIIa-18	PcI-3	0.0175137	0.00460573
PcIIIa-19	PcI-3	0.0175137	0.00469876
PcIIIa-20	PcI-3	0.0175137	0.0046269
PcIIIa-21	PcI-3	0.0175137	0.00467991
PcIIIa-22	PcI-3	0.0175137	0.00469876
PcIIIa-23	PcI-3	0.0186879	0.00482681
PcIIIa-24	PcI-3	0.0175137	0.00466457
PcIIIa-25	PcI-3	0.0175137	0.00464415
PcIIIa-26	PcI-3	0.0175137	0.00465422
PcIIIa-2	PcI-4	0.0175137	0.00453765
PcIIIa-3	PcI-4	0.0175137	0.00459032
PcIIIa-5	PcI-4	0.0175137	0.00452558
PcIIIa-6	PcI-4	0.0175137	0.00452558
PcIIIa-4	PcI-4	0.0175137	0.00455407
PcIIIa-8	PcI-4	0.0175137	0.00455407
PcIIIa-7	PcI-4	0.0175137	0.00463723
PcIIIa-9	PcI-4	0.0187027	0.00459694
PcIIIa-10	PcI-4	0.0187027	0.00469528
PcIIIa-12	PcI-4	0.0187027	0.00457937
PcIIIa-13	PcI-4	0.0187027	0.00471908
PcIIIa-14	PcI-4	0.0175002	0.00451835
PcIIIa-17	PcI-4	0.0151334	0.00421924
PcIIIa-16	PcI-4	0.0187027	0.00463293
PcIIIa-11	PcI-4	0.0187027	0.0046468
PcIIIb-1	PcI-4	0.0175291	0.00442743
PcIIId-1	PcI-4	0.0175291	0.00434093
PcIIIb-2	PcI-4	0.0163415	0.00425167
PcIIId-2	PcI-4	0.0151567	0.00405022
PcIIId-6	PcI-4	0.0175291	0.00446027
PcIIId-7	PcI-4	0.0175137	0.00442181
PcIIId-4	PcI-4	0.0151567	0.00417062
PcIIId-3	PcI-4	0.0163274	0.00414822
PcI-2	PcI-4	0.00230515	0.00160486
PcI-1	PcI-4	0.00115207	0.00117252
PcII-1	PcI-4	0.0163415	0.00442052
PcIIId-5	PcI-4	0.0163415	0.00417974
PcIIIa-1	PcI-4	0.0163274	0.00440199
PcIIIa-15	PcI-4	0.0187027	0.00483332
PcIIIa-18	PcI-4	0.015144	0.00428111
PcIIIa-19	PcI-4	0.0175137	0.00461178
PcIIIa-20	PcI-4	0.0175137	0.00453437
PcIIIa-21	PcI-4	0.0175137	0.00459645
PcIIIa-22	PcI-4	0.0175137	0.00461178
PcIIIa-23	PcI-4	0.0186879	0.00472529
PcIIIa-24	PcI-4	0.0175137	0.00452558
PcIIIa-25	PcI-4	0.0175137	0.00454195
PcIIIa-26	PcI-4	0.0175137	0.00453509
PcI-3	PcI-4	0.00230681	0.00159072
PcIIIa-2	PcIIId-9	0.009282	0.00307559
PcIIIa-3	PcIIId-9	0.009282	0.00306535
PcIIIa-5	PcIIId-9	0.0104543	0.00342407
PcIIIa-6	PcIIId-9	0.009282	0.00310741
PcIIIa-4	PcIIId-9	0.009282	0.00313285
PcIIIa-8	PcIIId-9	0.0104543	0.00344997
PcIIIa-7	PcIIId-9	0.009282	0.00307387
PcIIIa-9	PcIIId-9	0.0104543	0.00323066
PcIIIa-10	PcIIId-9	0.0116294	0.00359434
PcIIIa-12	PcIIId-9	0.0104543	0.00320544
PcIIIa-13	PcIIId-9	0.0104543	0.00322937
PcIIIa-14	PcIIId-9	0.0116189	0.00369261
PcIIIa-17	PcIIId-9	0.0116189	0.003375
PcIIIa-16	PcIIId-9	0.00811241	0.00292939
PcIIIa-11	PcIIId-9	0.0116294	0.00358168
PcIIIb-1	PcIIId-9	0.0104655	0.00336267
PcIIId-1	PcIIId-9	0.00462431	0.00233038
PcIIIb-2	PcIIId-9	0.00929179	0.00333871
PcIIId-2	PcIIId-9	0.00230681	0.00158885
PcIIId-6	PcIIId-9	0.00462431	0.0022452
PcIIId-7	PcIIId-9	0.00694555	0.00268246
PcIIId-4	PcIIId-9	0.00462431	0.00222628
PcIIId-3	PcIIId-9	0.00461996	0.00228624
PcI-2	PcIIId-9	0.0175137	0.00443353
PcI-1	PcIIId-9	0.0163415	0.00434799
PcII-1	PcIIId-9	0.0128212	0.00388247
PcIIId-5	PcIIId-9	0.0057871	0.00255892
PcIIIa-1	PcIIId-9	0.00811241	0.00288654
PcIIIa-15	PcIIId-9	0.0104543	0.00337914
PcIIIa-18	PcIIId-9	0.009282	0.0031167
PcIIIa-19	PcIIId-9	0.009282	0.00305625
PcIIIa-20	PcIIId-9	0.009282	0.00314645
PcIIIa-21	PcIIId-9	0.009282	0.00311947
PcIIIa-22	PcIIId-9	0.0104543	0.00339544
PcIIIa-23	PcIIId-9	0.0104452	0.00332544
PcIIIa-24	PcIIId-9	0.0104543	0.00342407
PcIIIa-25	PcIIId-9	0.009282	0.00307263
PcIIIa-26	PcIIId-9	0.009282	0.00309376
PcI-3	PcIIId-9	0.0175291	0.00455955
PcI-4	PcIIId-9	0.0175291	0.00445065
PcIIIa-2	PcIIId-8	0.0104543	0.00313239
PcIIIa-3	PcIIId-8	0.0104543	0.003276
PcIIIa-5	PcIIId-8	0.0116294	0.00352074
PcIIIa-6	PcIIId-8	0.0104543	0.00322587
PcIIIa-4	PcIIId-8	0.0104543	0.00321019
PcIIIa-8	PcIIId-8	0.0116294	0.00350889
PcIIIa-7	PcIIId-8	0.0104543	0.00320202
PcIIIa-9	PcIIId-8	0.0116294	0.00343783
PcIIIa-10	PcIIId-8	0.0128073	0.0037584
PcIIIa-12	PcIIId-8	0.009282	0.00306682
PcIIIa-13	PcIIId-8	0.0116294	0.00340587
PcIIIa-14	PcIIId-8	0.0127954	0.00372286
PcIIIa-17	PcIIId-8	0.0127954	0.0035948
PcIIIa-16	PcIIId-8	0.009282	0.00311826
PcIIIa-11	PcIIId-8	0.0128073	0.00364297
PcIIIb-1	PcIIId-8	0.011642	0.00350398
PcIIId-1	PcIIId-8	0.00115207	0.00116509
PcIIIb-2	PcIIId-8	0.0104655	0.00348173
PcIIId-2	PcIIId-8	0.00346422	0.00203517
PcIIId-6	PcIIId-8	0.00346422	0.00200674
PcIIId-7	PcIIId-8	0.00578141	0.00252726
PcIIId-4	PcIIId-8	0.0057871	0.00251705
PcIIId-3	PcIIId-8	0.00578141	0.00260727
PcI-2	PcIIId-8	0.0187027	0.00454106
PcI-1	PcIIId-8	0.0175291	0.00443021
PcII-1	PcIIId-8	0.0140032	0.0040423
PcIIId-5	PcIIId-8	0.00230681	0.0015836
PcIIIa-1	PcIIId-8	0.009282	0.00304213
PcIIIa-15	PcIIId-8	0.0116294	0.00347993
PcIIIa-18	PcIIId-8	0.0104543	0.00329258
PcIIIa-19	PcIIId-8	0.0104543	0.00319132
PcIIIa-20	PcIIId-8	0.0104543	0.0031902
PcIIIa-21	PcIIId-8	0.0104543	0.00331152
PcIIIa-22	PcIIId-8	0.0116294	0.00350644
PcIIIa-23	PcIIId-8	0.0116189	0.00342812
PcIIIa-24	PcIIId-8	0.0116294	0.00352074
PcIIIa-25	PcIIId-8	0.0104543	0.0032593
PcIIIa-26	PcIIId-8	0.0104543	0.00319831
PcI-3	PcIIId-8	0.0187196	0.00457882
PcI-4	PcIIId-8	0.0187196	0.0045537
PcIIId-9	PcIIId-8	0.0057871	0.00264341
PcIIIa-2	PcIIId-11	0.00926848	0.0031142
PcIIIa-3	PcIIId-11	0.00926848	0.00314773
PcIIIa-5	PcIIId-11	0.0104381	0.00338178
PcIIIa-6	PcIIId-11	0.00926848	0.00311467
PcIIIa-4	PcIIId-11	0.00926848	0.00309418
PcIIIa-8	PcIIId-11	0.0104381	0.00336554
PcIIIa-7	PcIIId-11	0.00926848	0.00307648
PcIIIa-9	PcIIId-11	0.0104381	0.00330715
PcIIIa-10	PcIIId-11	0.0116104	0.00357789
PcIIIa-12	PcIIId-11	0.0104381	0.00328769
PcIIIa-13	PcIIId-11	0.0104381	0.00333418
PcIIIa-14	PcIIId-11	0.0116039	0.00357216
PcIIIa-17	PcIIId-11	0.0116039	0.00341681
PcIIIa-16	PcIIId-11	0.00810162	0.0029541
PcIIIa-11	PcIIId-11	0.0116104	0.00352328
PcIIIb-1	PcIIId-11	0.0104452	0.0032403
PcIIId-1	PcIIId-11	0.00461762	0.00241577
PcIIIb-2	PcIIId-11	0.00927423	0.00326857
PcIIId-2	PcIIId-11	0.00230548	0.00161515
PcIIId-6	PcIIId-11	0.00461762	0.00231445
PcIIId-7	PcIIId-11	0.00693748	0.00282221
PcIIId-4	PcIIId-11	0.00461762	0.00218078
PcIIId-3	PcIIId-11	0.00461729	0.00222102
PcI-2	PcIIId-11	0.0174889	0.00410664
PcI-1	PcIIId-11	0.0163154	0.00401058
PcII-1	PcIIId-11	0.0127954	0.00356882
PcIIId-5	PcIIId-11	0.00577772	0.00257054
PcIIIa-1	PcIIId-11	0.00810162	0.00290802
PcIIIa-15	PcIIId-11	0.0104381	0.00329741
PcIIIa-18	PcIIId-11	0.00926848	0.00318569
PcIIIa-19	PcIIId-11	0.00926848	0.00308299
PcIIIa-20	PcIIId-11	0.00926848	0.00313453
PcIIIa-21	PcIIId-11	0.00926848	0.00318055
PcIIIa-22	PcIIId-11	0.0104381	0.00337045
PcIIIa-23	PcIIId-11	0.010433	0.00337533
PcIIIa-24	PcIIId-11	0.0104381	0.00338178
PcIIIa-25	PcIIId-11	0.00926848	0.00315948
PcIIIa-26	PcIIId-11	0.00926848	0.00309239
PcI-3	PcIIId-11	0.0175002	0.00419031
PcI-4	PcIIId-11	0.0175002	0.00415931
PcIIId-9	PcIIId-11	0.00461762	0.00229013
PcIIId-8	PcIIId-11	0.00577772	0.00269065
PcIIIa-2	PcIIId-10	0.009282	0.00305236
PcIIIa-3	PcIIId-10	0.009282	0.00312415
PcIIIa-5	PcIIId-10	0.0104543	0.00339542
PcIIIa-6	PcIIId-10	0.009282	0.00307499
PcIIIa-4	PcIIId-10	0.009282	0.00306403
PcIIIa-8	PcIIId-10	0.0104543	0.00338806
PcIIIa-7	PcIIId-10	0.009282	0.00312782
PcIIIa-9	PcIIId-10	0.0104543	0.00322271
PcIIIa-10	PcIIId-10	0.0116294	0.00363451
PcIIIa-12	PcIIId-10	0.0104543	0.00316776
PcIIIa-13	PcIIId-10	0.0104543	0.00334434
PcIIIa-14	PcIIId-10	0.0116189	0.00367249
PcIIIa-17	PcIIId-10	0.00927423	0.00302761
PcIIIa-16	PcIIId-10	0.00811241	0.00290533
PcIIIa-11	PcIIId-10	0.0116294	0.00352536
PcIIIb-1	PcIIId-10	0.00812083	0.00282639
PcIIId-1	PcIIId-10	0.00462431	0.00229412
PcIIIb-2	PcIIId-10	0.0069526	0.00270544
PcIIId-2	PcIIId-10	0.00230681	0.00156951
PcIIId-6	PcIIId-10	0.00462431	0.0023392
PcIIId-7	PcIIId-10	0.00461996	0.00228058
PcIIId-4	PcIIId-10	0.00230681	0.00164875
PcIIId-3	PcIIId-10	0.00461996	0.00223248
PcI-2	PcIIId-10	0.0127855	0.00369651
PcI-1	PcIIId-10	0.0116189	0.00360027
PcII-1	PcIIId-10	0.0104655	0.00333506
PcIIId-5	PcIIId-10	0.0057871	0.00250028
PcIIIa-1	PcIIId-10	0.00811241	0.00289168
PcIIIa-15	PcIIId-10	0.0104543	0.00335666
PcIIIa-18	PcIIId-10	0.009282	0.00308246
PcIIIa-19	PcIIId-10	0.009282	0.00307346
PcIIIa-20	PcIIId-10	0.009282	0.00307905
PcIIIa-21	PcIIId-10	0.009282	0.00319867
PcIIIa-22	PcIIId-10	0.0104543	0.00341208
PcIIIa-23	PcIIId-10	0.0104452	0.0033132
PcIIIa-24	PcIIId-10	0.0104543	0.00339542
PcIIIa-25	PcIIId-10	0.009282	0.00313291
PcIIIa-26	PcIIId-10	0.009282	0.00306277
PcI-3	PcIIId-10	0.0127954	0.0038283
PcI-4	PcIIId-10	0.0127954	0.00380478
PcIIId-9	PcIIId-10	0.00462431	0.00229776
PcIIId-8	PcIIId-10	0.0057871	0.00264248
PcIIId-11	PcIIId-10	0.00461762	0.00220213
PcIIIa-2	PcIIId-13	0.00811241	0.00294904
PcIIIa-3	PcIIId-13	0.00811241	0.00294247
PcIIIa-5	PcIIId-13	0.009282	0.00324794
PcIIIa-6	PcIIId-13	0.00811241	0.0029468
PcIIIa-4	PcIIId-13	0.00811241	0.00289796
PcIIIa-8	PcIIId-13	0.009282	0.00320596
PcIIIa-7	PcIIId-13	0.00811241	0.00295154
PcIIIa-9	PcIIId-13	0.009282	0.00314774
PcIIIa-10	PcIIId-13	0.0104543	0.00346065
PcIIIa-12	PcIIId-13	0.009282	0.00305082
PcIIIa-13	PcIIId-13	0.009282	0.00319775
PcIIIa-14	PcIIId-13	0.0104452	0.00343222
PcIIIa-17	PcIIId-13	0.0104452	0.00332453
PcIIIa-16	PcIIId-13	0.00694555	0.00279657
PcIIIa-11	PcIIId-13	0.0104543	0.00343773
PcIIIb-1	PcIIId-13	0.00929179	0.00320109
PcIIId-1	PcIIId-13	0.00346422	0.00195359
PcIIIb-2	PcIIId-13	0.00812083	0.00309631
PcIIId-2	PcIIId-13	0.00115207	0.00108953
PcIIId-6	PcIIId-13	0.00346422	0.00186218
PcIIId-7	PcIIId-13	0.00578141	0.0024371
PcIIId-4	PcIIId-13	0.00346422	0.0018989
PcIIId-3	PcIIId-13	0.00346122	0.00200601
PcI-2	PcIIId-13	0.0163274	0.00418661
PcI-1	PcIIId-13	0.0151567	0.00408852
PcII-1	PcIIId-13	0.011642	0.00359031
PcIIId-5	PcIIId-13	0.00462431	0.00220012
PcIIIa-1	PcIIId-13	0.00694555	0.00274405
PcIIIa-15	PcIIId-13	0.009282	0.00313173
PcIIIa-18	PcIIId-13	0.00811241	0.00299019
PcIIIa-19	PcIIId-13	0.00811241	0.00292681
PcIIIa-20	PcIIId-13	0.00811241	0.00299017
PcIIIa-21	PcIIId-13	0.00811241	0.00304014
PcIIIa-22	PcIIId-13	0.009282	0.00324794
PcIIIa-23	PcIIId-13	0.00927423	0.00318907
PcIIIa-24	PcIIId-13	0.009282	0.00324794
PcIIIa-25	PcIIId-13	0.00811241	0.00301418
PcIIIa-26	PcIIId-13	0.00811241	0.00293041
PcI-3	PcIIId-13	0.0163415	0.00426409
PcI-4	PcIIId-13	0.0163415	0.00420147
PcIIId-9	PcIIId-13	0.00346422	0.00186066
PcIIId-8	PcIIId-13	0.00462431	0.00225191
PcIIId-11	PcIIId-13	0.00346021	0.00189697
PcIIId-10	PcIIId-13	0.00346422	0.00189335
PcIIIa-2	PcII-4	0.0139879	0.00385029
PcIIIa-3	PcII-4	0.0139879	0.0038946
PcIIIa-5	PcII-4	0.0151714	0.00414627
PcIIIa-6	PcII-4	0.0139879	0.00388304
PcIIIa-4	PcII-4	0.0139879	0.00386561
PcIIIa-8	PcII-4	0.0151714	0.00413155
PcIIIa-7	PcII-4	0.0139879	0.00389734
PcIIIa-9	PcII-4	0.0151714	0.00404205
PcIIIa-10	PcII-4	0.0163576	0.00431391
PcIIIa-12	PcII-4	0.0151714	0.00397525
PcIIIa-13	PcII-4	0.0151714	0.00401309
PcIIIa-14	PcII-4	0.0163415	0.00428135
PcIIIa-17	PcII-4	0.0116189	0.00357623
PcIIIa-16	PcII-4	0.0151714	0.00398491
PcIIIa-11	PcII-4	0.0163576	0.00427096
PcIIIb-1	PcII-4	0.0128212	0.0036617
PcIIId-1	PcII-4	0.011642	0.00364038
PcIIIb-2	PcII-4	0.011642	0.00368308
PcIIId-2	PcII-4	0.00929179	0.00316532
PcIIId-6	PcII-4	0.011642	0.00370887
PcIIId-7	PcII-4	0.0116294	0.00355057
PcIIId-4	PcII-4	0.00929179	0.00314676
PcIIId-3	PcII-4	0.0116294	0.00355832
PcI-2	PcII-4	0.015144	0.00420472
PcI-1	PcII-4	0.0139746	0.00408387
PcII-1	PcII-4	0.00346422	0.00208535
PcIIId-5	PcII-4	0.0128212	0.00388213
PcIIIa-1	PcII-4	0.0128073	0.00366985
PcIIIa-15	PcII-4	0.0151714	0.00402443
PcIIIa-18	PcII-4	0.0139879	0.00388534
PcIIIa-19	PcII-4	0.0139879	0.00381483
PcIIIa-20	PcII-4	0.0139879	0.0038266
PcIIIa-21	PcII-4	0.0139879	0.00384942
PcIIIa-22	PcII-4	0.0151714	0.00409717
PcIIIa-23	PcII-4	0.0151567	0.00405185
PcIIIa-24	PcII-4	0.0151714	0.00414627
PcIIIa-25	PcII-4	0.0139879	0.00384019
PcIIIa-26	PcII-4	0.0139879	0.00376561
PcI-3	PcII-4	0.0151567	0.00424839
PcI-4	PcII-4	0.0151567	0.00424034
PcIIId-9	PcII-4	0.011642	0.00365461
PcIIId-8	PcII-4	0.0128212	0.00389716
PcIIId-11	PcII-4	0.0116189	0.00341529
PcIIId-10	PcII-4	0.00929179	0.00311252
PcIIId-13	PcII-4	0.0104655	0.00338918
PcIIIa-2	PcIIId-12	0.0104543	0.00315659
PcIIIa-3	PcIIId-12	0.0104543	0.00318314
PcIIIa-5	PcIIId-12	0.0116294	0.00347151
PcIIIa-6	PcIIId-12	0.0104543	0.00318437
PcIIIa-4	PcIIId-12	0.0104543	0.00309854
PcIIIa-8	PcIIId-12	0.0116294	0.00339507
PcIIIa-7	PcIIId-12	0.0104543	0.00317565
PcIIIa-9	PcIIId-12	0.0116294	0.00336231
PcIIIa-10	PcIIId-12	0.0128073	0.00369069
PcIIIa-12	PcIIId-12	0.0116294	0.00331458
PcIIIa-13	PcIIId-12	0.0116294	0.00331331
PcIIIa-14	PcIIId-12	0.0127954	0.00366868
PcIIIa-17	PcIIId-12	0.0127954	0.00354825
PcIIIa-16	PcIIId-12	0.009282	0.00308648
PcIIIa-11	PcIIId-12	0.0128073	0.00362359
PcIIIb-1	PcIIId-12	0.011642	0.00351174
PcIIId-1	PcIIId-12	0.0057871	0.0025465
PcIIIb-2	PcIIId-12	0.0104655	0.00344351
PcIIId-2	PcIIId-12	0.00346422	0.00183684
PcIIId-6	PcIIId-12	0.0057871	0.00237638
PcIIId-7	PcIIId-12	0.00811241	0.00292144
PcIIId-4	PcIIId-12	0.0057871	0.00245765
PcIIId-3	PcIIId-12	0.00578141	0.00241251
PcI-2	PcIIId-12	0.0187027	0.00436818
PcI-1	PcIIId-12	0.0175291	0.00427158
PcII-1	PcIIId-12	0.0140032	0.00378968
PcIIId-5	PcIIId-12	0.0069526	0.00273896
PcIIIa-1	PcIIId-12	0.009282	0.00298229
PcIIIa-15	PcIIId-12	0.0116294	0.00333216
PcIIIa-18	PcIIId-12	0.0104543	0.00320477
PcIIIa-19	PcIIId-12	0.0104543	0.00317868
PcIIIa-20	PcIIId-12	0.0104543	0.00318539
PcIIIa-21	PcIIId-12	0.0104543	0.00321788
PcIIIa-22	PcIIId-12	0.0116294	0.00348385
PcIIIa-23	PcIIId-12	0.0116189	0.00338822
PcIIIa-24	PcIIId-12	0.0116294	0.00347151
PcIIIa-25	PcIIId-12	0.0104543	0.00317286
PcIIIa-26	PcIIId-12	0.0104543	0.00318082
PcI-3	PcIIId-12	0.0187196	0.00445958
PcI-4	PcIIId-12	0.0187196	0.00437476
PcIIId-9	PcIIId-12	0.0057871	0.00245843
PcIIId-8	PcIIId-12	0.0069526	0.00276077
PcIIId-11	PcIIId-12	0.00577772	0.00251871
PcIIId-10	PcIIId-12	0.0057871	0.00245738
PcIIId-13	PcIIId-12	0.00462431	0.00220793
PcII-4	PcIIId-12	0.0128212	0.00352109
PcIIIa-2	PcIIId-14	0.00927423	0.00306253
PcIIIa-3	PcIIId-14	0.00927423	0.00317668
PcIIIa-5	PcIIId-14	0.0104452	0.00332315
PcIIIa-6	PcIIId-14	0.00927423	0.0030502
PcIIIa-4	PcIIId-14	0.00927423	0.0029662
PcIIIa-8	PcIIId-14	0.0104452	0.00324845
PcIIIa-7	PcIIId-14	0.00927423	0.00311603
PcIIIa-9	PcIIId-14	0.0104452	0.00319904
PcIIIa-10	PcIIId-14	0.0116189	0.00351114
PcIIIa-12	PcIIId-14	0.0104452	0.00316435
PcIIIa-13	PcIIId-14	0.0104452	0.00333358
PcIIIa-14	PcIIId-14	0.0116104	0.00356579
PcIIIa-17	PcIIId-14	0.0116104	0.00343743
PcIIIa-16	PcIIId-14	0.00810601	0.00289803
PcIIIa-11	PcIIId-14	0.0116189	0.00350714
PcIIIb-1	PcIIId-14	0.00811241	0.00304819
PcIIId-1	PcIIId-14	0.00461996	0.00220513
PcIIIb-2	PcIIId-14	0.009282	0.00330053
PcIIId-2	PcIIId-14	0.00230515	0.0015599
PcIIId-6	PcIIId-14	0.00461996	0.00234456
PcIIId-7	PcIIId-14	0.00694051	0.00277459
PcIIId-4	PcIIId-14	0.00230515	0.00159098
PcIIId-3	PcIIId-14	0.00461762	0.00226678
PcI-2	PcIIId-14	0.0175002	0.00445644
PcI-1	PcIIId-14	0.0163274	0.00435235
PcII-1	PcIIId-14	0.0128073	0.00371078
PcIIId-5	PcIIId-14	0.00578141	0.00245762
PcIIIa-1	PcIIId-14	0.00810601	0.00289777
PcIIIa-15	PcIIId-14	0.0104452	0.00326269
PcIIIa-18	PcIIId-14	0.00927423	0.00314203
PcIIIa-19	PcIIId-14	0.00927423	0.00309578
PcIIIa-20	PcIIId-14	0.00927423	0.00310728
PcIIIa-21	PcIIId-14	0.00927423	0.00315349
PcIIIa-22	PcIIId-14	0.0104452	0.00338307
PcIIIa-23	PcIIId-14	0.0104381	0.00338471
PcIIIa-24	PcIIId-14	0.0104452	0.00332315
PcIIIa-25	PcIIId-14	0.00927423	0.00312562
PcIIIa-26	PcIIId-14	0.00927423	0.0030872
PcI-3	PcIIId-14	0.0175137	0.00452904
PcI-4	PcIIId-14	0.0175137	0.00446558
PcIIId-9	PcIIId-14	0.00461996	0.00220436
PcIIId-8	PcIIId-14	0.00578141	0.00251877
PcIIId-11	PcIIId-14	0.00461729	0.00218173
PcIIId-10	PcIIId-14	0.00461996	0.00223716
PcIIId-13	PcIIId-14	0.00346122	0.00194686
PcII-4	PcIIId-14	0.0116294	0.00351027
PcIIId-12	PcIIId-14	0.00578141	0.00242973
PcIIIa-2	PcIIIb-5	0.0128073	0.00381203
PcIIIa-3	PcIIIb-5	0.0128073	0.00380075
PcIIIa-5	PcIIIb-5	0.0116294	0.00360213
PcIIIa-6	PcIIIb-5	0.0128073	0.00386009
PcIIIa-4	PcIIIb-5	0.0128073	0.00379946
PcIIIa-8	PcIIIb-5	0.0116294	0.0035352
PcIIIa-7	PcIIIb-5	0.0128073	0.00386631
PcIIIa-9	PcIIIb-5	0.0139879	0.00404666
PcIIIa-10	PcIIIb-5	0.0128073	0.00383847
PcIIIa-12	PcIIIb-5	0.0139879	0.00396805
PcIIIa-13	PcIIIb-5	0.0139879	0.00398499
PcIIIa-14	PcIIIb-5	0.0151567	0.00422253
PcIIIa-17	PcIIIb-5	0.0127954	0.00375876
PcIIIa-16	PcIIIb-5	0.0139879	0.00400265
PcIIIa-11	PcIIIb-5	0.0128073	0.00373092
PcIIIb-1	PcIIIb-5	0.00230681	0.00163194
PcIIId-1	PcIIIb-5	0.0104655	0.00349016
PcIIIb-2	PcIIIb-5	0.0057871	0.00244138
PcIIId-2	PcIIIb-5	0.00812083	0.00306189
PcIIId-6	PcIIIb-5	0.0104655	0.00343017
PcIIId-7	PcIIIb-5	0.0104543	0.003317
PcIIId-4	PcIIIb-5	0.00812083	0.00293582
PcIIId-3	PcIIIb-5	0.0104543	0.00344559
PcI-2	PcIIIb-5	0.0175137	0.00442833
PcI-1	PcIIIb-5	0.0163415	0.00429281
PcII-1	PcIIIb-5	0.0140032	0.00393981
PcIIId-5	PcIIIb-5	0.011642	0.00361023
PcIIIa-1	PcIIIb-5	0.0116294	0.00363532
PcIIIa-15	PcIIIb-5	0.0139879	0.00398665
PcIIIa-18	PcIIIb-5	0.0128073	0.00383742
PcIIIa-19	PcIIIb-5	0.0128073	0.00385799
PcIIIa-20	PcIIIb-5	0.0128073	0.00385645
PcIIIa-21	PcIIIb-5	0.0128073	0.0038259
PcIIIa-22	PcIIIb-5	0.0116294	0.00358321
PcIIIa-23	PcIIIb-5	0.0139746	0.00402183
PcIIIa-24	PcIIIb-5	0.0116294	0.00360213
PcIIIa-25	PcIIIb-5	0.0128073	0.00378494
PcIIIa-26	PcIIIb-5	0.0128073	0.00382935
PcI-3	PcIIIb-5	0.0175291	0.00447965
PcI-4	PcIIIb-5	0.0175291	0.00445935
PcIIId-9	PcIIIb-5	0.0104655	0.00343092
PcIIId-8	PcIIIb-5	0.011642	0.00363852
PcIIId-11	PcIIIb-5	0.0104452	0.00337227
PcIIId-10	PcIIIb-5	0.00812083	0.00291167
PcIIId-13	PcIIIb-5	0.00929179	0.00332734
PcII-4	PcIIIb-5	0.0128212	0.0037403
PcIIId-12	PcIIIb-5	0.011642	0.00361106
PcIIId-14	PcIIIb-5	0.0104543	0.00344931
PcIIIa-2	PcIIIb-4	0.0104543	0.00346682
PcIIIa-3	PcIIIb-4	0.0104543	0.00342209
PcIIIa-5	PcIIIb-4	0.009282	0.00324175
PcIIIa-6	PcIIIb-4	0.0104543	0.00350243
PcIIIa-4	PcIIIb-4	0.0104543	0.00337692
PcIIIa-8	PcIIIb-4	0.009282	0.00310414
PcIIIa-7	PcIIIb-4	0.0104543	0.00352336
PcIIIa-9	PcIIIb-4	0.0116294	0.00370093
PcIIIa-10	PcIIIb-4	0.0104543	0.00350465
PcIIIa-12	PcIIIb-4	0.0116294	0.0036722
PcIIIa-13	PcIIIb-4	0.0116294	0.00358248
PcIIIa-14	PcIIIb-4	0.0127954	0.00389459
PcIIIa-17	PcIIIb-4	0.0104452	0.003355
PcIIIa-16	PcIIIb-4	0.0116294	0.00365113
PcIIIa-11	PcIIIb-4	0.0104543	0.00335907
PcIIIb-1	PcIIIb-4	0.00230681	0.00153821
PcIIId-1	PcIIIb-4	0.0104655	0.00331739
PcIIIb-2	PcIIIb-4	0.0057871	0.00236242
PcIIId-2	PcIIIb-4	0.00812083	0.00297379
PcIIId-6	PcIIIb-4	0.0104655	0.00340122
PcIIId-7	PcIIIb-4	0.0104543	0.00323746
PcIIId-4	PcIIIb-4	0.00812083	0.00281258
PcIIId-3	PcIIIb-4	0.0104543	0.00338509
PcI-2	PcIIIb-4	0.0175137	0.00429086
PcI-1	PcIIIb-4	0.0163415	0.00417066
PcII-1	PcIIIb-4	0.0140032	0.0038314
PcIIId-5	PcIIIb-4	0.011642	0.00345546
PcIIIa-1	PcIIIb-4	0.009282	0.00323478
PcIIIa-15	PcIIIb-4	0.0116294	0.00367057
PcIIIa-18	PcIIIb-4	0.0104543	0.00344799
PcIIIa-19	PcIIIb-4	0.0104543	0.00348073
PcIIIa-20	PcIIIb-4	0.0104543	0.0034524
PcIIIa-21	PcIIIb-4	0.0104543	0.00344244
PcIIIa-22	PcIIIb-4	0.009282	0.00319975
PcIIIa-23	PcIIIb-4	0.0116189	0.00364042
PcIIIa-24	PcIIIb-4	0.009282	0.00324175
PcIIIa-25	PcIIIb-4	0.0104543	0.00337437
PcIIIa-26	PcIIIb-4	0.0104543	0.00344326
PcI-3	PcIIIb-4	0.0175291	0.00435752
PcI-4	PcIIIb-4	0.0175291	0.00430914
PcIIId-9	PcIIIb-4	0.0104655	0.00339173
PcIIId-8	PcIIIb-4	0.011642	0.00350023
PcIIId-11	PcIIIb-4	0.0104452	0.00329113
PcIIId-10	PcIIIb-4	0.00812083	0.00285762
PcIIId-13	PcIIIb-4	0.00929179	0.00326251
PcII-4	PcIIIb-4	0.0128212	0.00362775
PcIIId-12	PcIIIb-4	0.011642	0.00353982
PcIIId-14	PcIIIb-4	0.0104543	0.00332676
PcIIIb-5	PcIIIb-4	0.00230681	0.00160154
PcIIIa-2	PcIIIc-4	0.0104543	0.0032125
PcIIIa-3	PcIIIc-4	0.0104543	0.00322307
PcIIIa-5	PcIIIc-4	0.0116294	0.00344807
PcIIIa-6	PcIIIc-4	0.0104543	0.00320111
PcIIIa-4	PcIIIc-4	0.0104543	0.00320942
PcIIIa-8	PcIIIc-4	0.0116294	0.00345852
PcIIIa-7	PcIIIc-4	0.0104543	0.00315536
PcIIIa-9	PcIIIc-4	0.0116294	0.00335846
PcIIIa-10	PcIIIc-4	0.0128073	0.00358121
PcIIIa-12	PcIIIc-4	0.0116294	0.00327742
PcIIIa-13	PcIIIc-4	0.0116294	0.00339552
PcIIIa-14	PcIIIc-4	0.0127954	0.00375598
PcIIIa-17	PcIIIc-4	0.0127954	0.00351421
PcIIIa-16	PcIIIc-4	0.009282	0.0030808
PcIIIa-11	PcIIIc-4	0.0128073	0.0035932
PcIIIb-1	PcIIIc-4	0.011642	0.00355179
PcIIId-1	PcIIIc-4	0.0057871	0.00246647
PcIIIb-2	PcIIIc-4	0.0104655	0.00347571
PcIIId-2	PcIIIc-4	0.00346422	0.00191669
PcIIId-6	PcIIIc-4	0.0057871	0.00254336
PcIIId-7	PcIIIc-4	0.00811241	0.002964
PcIIId-4	PcIIIc-4	0.0057871	0.00248115
PcIIId-3	PcIIIc-4	0.00578141	0.00244988
PcI-2	PcIIIc-4	0.0187027	0.0045127
PcI-1	PcIIIc-4	0.0175291	0.00438839
PcII-1	PcIIIc-4	0.011642	0.00346546
PcIIId-5	PcIIIc-4	0.0069526	0.00272371
PcIIIa-1	PcIIIc-4	0.009282	0.00299832
PcIIIa-15	PcIIIc-4	0.0116294	0.00341675
PcIIIa-18	PcIIIc-4	0.0104543	0.00322448
PcIIIa-19	PcIIIc-4	0.0104543	0.0031549
PcIIIa-20	PcIIIc-4	0.0104543	0.00320959
PcIIIa-21	PcIIIc-4	0.0104543	0.00324606
PcIIIa-22	PcIIIc-4	0.0116294	0.00342304
PcIIIa-23	PcIIIc-4	0.0116189	0.00343399
PcIIIa-24	PcIIIc-4	0.0116294	0.00344807
PcIIIa-25	PcIIIc-4	0.0104543	0.00320034
PcIIIa-26	PcIIIc-4	0.0104543	0.00318433
PcI-3	PcIIIc-4	0.0187196	0.00460174
PcI-4	PcIIIc-4	0.0187196	0.00449285
PcIIId-9	PcIIIc-4	0.0057871	0.00248231
PcIIId-8	PcIIIc-4	0.0069526	0.00275337
PcIIId-11	PcIIIc-4	0.00577772	0.00251159
PcIIId-10	PcIIIc-4	0.0057871	0.00248108
PcIIId-13	PcIIIc-4	0.00462431	0.00221587
PcII-4	PcIIIc-4	0.0128212	0.00362874
PcIIId-12	PcIIIc-4	0.0069526	0.0026497
PcIIId-14	PcIIIc-4	0.00578141	0.00253752
PcIIIb-5	PcIIIc-4	0.011642	0.00360272
PcIIIb-4	PcIIIc-4	0.011642	0.00354582
PcIIIa-2	PcIIIb-7	0.0139879	0.00397042
PcIIIa-3	PcIIIb-7	0.0139879	0.00392535
PcIIIa-5	PcIIIb-7	0.0128073	0.00389968
PcIIIa-6	PcIIIb-7	0.0139879	0.00403872
PcIIIa-4	PcIIIb-7	0.0139879	0.00392669
PcIIIa-8	PcIIIb-7	0.0128073	0.00378227
PcIIIa-7	PcIIIb-7	0.0139879	0.00392728
PcIIIa-9	PcIIIb-7	0.0151714	0.00418253
PcIIIa-10	PcIIIb-7	0.0139879	0.00408402
PcIIIa-12	PcIIIb-7	0.0151714	0.00415656
PcIIIa-13	PcIIIb-7	0.0151714	0.0041077
PcIIIa-14	PcIIIb-7	0.0163415	0.00430883
PcIIIa-17	PcIIIb-7	0.0163415	0.00417191
PcIIIa-16	PcIIIb-7	0.0151714	0.00416013
PcIIIa-11	PcIIIb-7	0.0139879	0.00403592
PcIIIb-1	PcIIIb-7	0.0057871	0.00241127
PcIIId-1	PcIIIb-7	0.011642	0.00352086
PcIIIb-2	PcIIIb-7	0.00929179	0.00310202
PcIIId-2	PcIIIb-7	0.00929179	0.00310772
PcIIId-6	PcIIIb-7	0.011642	0.00349046
PcIIId-7	PcIIIb-7	0.0139879	0.00393641
PcIIId-4	PcIIIb-7	0.011642	0.00351165
PcIIId-3	PcIIIb-7	0.0116294	0.00344897
PcI-2	PcIIIb-7	0.0210894	0.00471843
PcI-1	PcIIIb-7	0.0199129	0.00462226
PcII-1	PcIIIb-7	0.0175662	0.00439018
PcIIId-5	PcIIIb-7	0.0128212	0.00361763
PcIIIa-1	PcIIIb-7	0.0128073	0.00376371
PcIIIa-15	PcIIIb-7	0.0151714	0.00413216
PcIIIa-18	PcIIIb-7	0.0139879	0.00397045
PcIIIa-19	PcIIIb-7	0.0139879	0.0039279
PcIIIa-20	PcIIIb-7	0.0139879	0.0039681
PcIIIa-21	PcIIIb-7	0.0139879	0.00396844
PcIIIa-22	PcIIIb-7	0.0128073	0.00376931
PcIIIa-23	PcIIIb-7	0.0151567	0.00413022
PcIIIa-24	PcIIIb-7	0.0128073	0.00389968
PcIIIa-25	PcIIIb-7	0.0139879	0.00393721
PcIIIa-26	PcIIIb-7	0.0139879	0.00396054
PcI-3	PcIIIb-7	0.0211091	0.00480426
PcI-4	PcIIIb-7	0.0211091	0.00473892
PcIIId-9	PcIIIb-7	0.011642	0.00345145
PcIIId-8	PcIIIb-7	0.0128212	0.00368535
PcIIId-11	PcIIIb-7	0.0116189	0.00344883
PcIIId-10	PcIIIb-7	0.011642	0.00351905
PcIIId-13	PcIIIb-7	0.0104655	0.00333908
PcII-4	PcIIIb-7	0.0163757	0.00418917
PcIIId-12	PcIIIb-7	0.0128212	0.00367204
PcIIId-14	PcIIIb-7	0.0116294	0.00342739
PcIIIb-5	PcIIIb-7	0.0057871	0.00244752
PcIIIb-4	PcIIIb-7	0.0057871	0.0024595
PcIIIc-4	PcIIIb-7	0.0128212	0.00371079
PcIIIa-2	PcIIIc-1	0.00811241	0.00284527
PcIIIa-3	PcIIIc-1	0.00811241	0.00284242
PcIIIa-5	PcIIIc-1	0.009282	0.00311334
PcIIIa-6	PcIIIc-1	0.00811241	0.00285444
PcIIIa-4	PcIIIc-1	0.00811241	0.00284046
PcIIIa-8	PcIIIc-1	0.009282	0.00310313
PcIIIa-7	PcIIIc-1	0.00811241	0.00285252
PcIIIa-9	PcIIIc-1	0.009282	0.00307404
PcIIIa-10	PcIIIc-1	0.0104543	0.00331178
PcIIIa-12	PcIIIc-1	0.009282	0.00296459
PcIIIa-13	PcIIIc-1	0.009282	0.00307509
PcIIIa-14	PcIIIc-1	0.0104452	0.00331728
PcIIIa-17	PcIIIc-1	0.0104452	0.00312601
PcIIIa-16	PcIIIc-1	0.009282	0.00299744
PcIIIa-11	PcIIIc-1	0.0104543	0.00329358
PcIIIb-1	PcIIIc-1	0.00929179	0.00309977
PcIIId-1	PcIIIc-1	0.0057871	0.00245322
PcIIIb-2	PcIIIc-1	0.00812083	0.00300524
PcIIId-2	PcIIIc-1	0.00346422	0.00185497
PcIIId-6	PcIIIc-1	0.0057871	0.00249724
PcIIId-7	PcIIIc-1	0.00811241	0.0029536
PcIIId-4	PcIIIc-1	0.0057871	0.00248887
PcIIId-3	PcIIIc-1	0.00578141	0.00252078
PcI-2	PcIIIc-1	0.0163274	0.00421079
PcI-1	PcIIIc-1	0.0151567	0.00405959
PcII-1	PcIIIc-1	0.00929179	0.00310407
PcIIId-5	PcIIIc-1	0.0069526	0.0026961
PcIIIa-1	PcIIIc-1	0.00694555	0.00259525
PcIIIa-15	PcIIIc-1	0.009282	0.00306802
PcIIIa-18	PcIIIc-1	0.00811241	0.00286884
PcIIIa-19	PcIIIc-1	0.00811241	0.00278379
PcIIIa-20	PcIIIc-1	0.00811241	0.00283099
PcIIIa-21	PcIIIc-1	0.00811241	0.00286923
PcIIIa-22	PcIIIc-1	0.009282	0.00306812
PcIIIa-23	PcIIIc-1	0.00927423	0.00307603
PcIIIa-24	PcIIIc-1	0.009282	0.00311334
PcIIIa-25	PcIIIc-1	0.00811241	0.00284078
PcIIIa-26	PcIIIc-1	0.00811241	0.00275699
PcI-3	PcIIIc-1	0.0163415	0.00427195
PcI-4	PcIIIc-1	0.0163415	0.0041838
PcIIId-9	PcIIIc-1	0.0057871	0.00248968
PcIIId-8	PcIIIc-1	0.0069526	0.0027129
PcIIId-11	PcIIIc-1	0.00577772	0.00246044
PcIIId-10	PcIIIc-1	0.0057871	0.00241988
PcIIId-13	PcIIIc-1	0.00462431	0.00215119
PcII-4	PcIIIc-1	0.0104655	0.00328313
PcIIId-12	PcIIIc-1	0.0069526	0.0025386
PcIIId-14	PcIIIc-1	0.00578141	0.00245962
PcIIIb-5	PcIIIc-1	0.00929179	0.00317366
PcIIIb-4	PcIIIc-1	0.00929179	0.00308537
PcIIIc-4	PcIIIc-1	0.00230681	0.00154285
PcIIIb-7	PcIIIc-1	0.0104655	0.00328416
PcIIIa-2	PcIIIb-3	0.0128073	0.00384615
PcIIIa-3	PcIIIb-3	0.0128073	0.00380144
PcIIIa-5	PcIIIb-3	0.0116294	0.00367339
PcIIIa-6	PcIIIb-3	0.0128073	0.00386993
PcIIIa-4	PcIIIb-3	0.0128073	0.00379962
PcIIIa-8	PcIIIb-3	0.0116294	0.0035976
PcIIIa-7	PcIIIb-3	0.0128073	0.00385199
PcIIIa-9	PcIIIb-3	0.0139879	0.00397708
PcIIIa-10	PcIIIb-3	0.0128073	0.00385324
PcIIIa-12	PcIIIb-3	0.0139879	0.00398657
PcIIIa-13	PcIIIb-3	0.0139879	0.00398762
PcIIIa-14	PcIIIb-3	0.0151567	0.0041282
PcIIIa-17	PcIIIb-3	0.0151567	0.00407447
PcIIIa-16	PcIIIb-3	0.0139879	0.0040149
PcIIIa-11	PcIIIb-3	0.0128073	0.00380794
PcIIIb-1	PcIIIb-3	0.00462431	0.00220754
PcIIId-1	PcIIIb-3	0.0104655	0.00346611
PcIIIb-2	PcIIIb-3	0.00812083	0.00295828
PcIIId-2	PcIIIb-3	0.00812083	0.00301476
PcIIId-6	PcIIIb-3	0.0104655	0.00337677
PcIIId-7	PcIIIb-3	0.0128073	0.00382074
PcIIId-4	PcIIIb-3	0.0104655	0.00342595
PcIIId-3	PcIIIb-3	0.0104543	0.0033589
PcI-2	PcIIIb-3	0.0198946	0.00452331
PcI-1	PcIIIb-3	0.0187196	0.0044244
PcII-1	PcIIIb-3	0.0163757	0.00428069
PcIIId-5	PcIIIb-3	0.011642	0.00357558
PcIIIa-1	PcIIIb-3	0.0116294	0.00362593
PcIIIa-15	PcIIIb-3	0.0139879	0.00402471
PcIIIa-18	PcIIIb-3	0.0128073	0.00384813
PcIIIa-19	PcIIIb-3	0.0128073	0.0037727
PcIIIa-20	PcIIIb-3	0.0128073	0.00387326
PcIIIa-21	PcIIIb-3	0.0128073	0.00382053
PcIIIa-22	PcIIIb-3	0.0116294	0.00355411
PcIIIa-23	PcIIIb-3	0.0139746	0.00404705
PcIIIa-24	PcIIIb-3	0.0116294	0.00367339
PcIIIa-25	PcIIIb-3	0.0128073	0.00382094
PcIIIa-26	PcIIIb-3	0.0128073	0.00383048
PcI-3	PcIIIb-3	0.0199129	0.00460136
PcI-4	PcIIIb-3	0.0199129	0.00455315
PcIIId-9	PcIIIb-3	0.0104655	0.00342855
PcIIId-8	PcIIIb-3	0.011642	0.00359529
PcIIId-11	PcIIIb-3	0.0104452	0.0033343
PcIIId-10	PcIIIb-3	0.0104655	0.00349652
PcIIId-13	PcIIIb-3	0.00929179	0.0032948
PcII-4	PcIIIb-3	0.0151881	0.00412429
PcIIId-12	PcIIIb-3	0.011642	0.00355758
PcIIId-14	PcIIIb-3	0.0104543	0.00330231
PcIIIb-5	PcIIIb-3	0.00462431	0.00225179
PcIIIb-4	PcIIIb-3	0.00462431	0.00229826
PcIIIc-4	PcIIIb-3	0.011642	0.00353465
PcIIIb-7	PcIIIb-3	0.00346422	0.00196384
PcIIIc-1	PcIIIb-3	0.00929179	0.00308187
PcIIIa-2	PcIIIb-6	0.0116294	0.00367952
PcIIIa-3	PcIIIb-6	0.0116294	0.00364515
PcIIIa-5	PcIIIb-6	0.0104543	0.00349684
PcIIIa-6	PcIIIb-6	0.0116294	0.00370987
PcIIIa-4	PcIIIb-6	0.0116294	0.00363162
PcIIIa-8	PcIIIb-6	0.0104543	0.00341177
PcIIIa-7	PcIIIb-6	0.0116294	0.00369827
PcIIIa-9	PcIIIb-6	0.0128073	0.00384633
PcIIIa-10	PcIIIb-6	0.0116294	0.00370179
PcIIIa-12	PcIIIb-6	0.0128073	0.00384755
PcIIIa-13	PcIIIb-6	0.0128073	0.00379215
PcIIIa-14	PcIIIb-6	0.0139746	0.0040088
PcIIIa-17	PcIIIb-6	0.0139746	0.00394617
PcIIIa-16	PcIIIb-6	0.0128073	0.00385331
PcIIIa-11	PcIIIb-6	0.0116294	0.0036446
PcIIIb-1	PcIIIb-6	0.00346422	0.00193043
PcIIId-1	PcIIIb-6	0.00929179	0.0032876
PcIIIb-2	PcIIIb-6	0.0069526	0.00275554
PcIIId-2	PcIIIb-6	0.0069526	0.00281265
PcIIId-6	PcIIIb-6	0.00929179	0.00322948
PcIIId-7	PcIIIb-6	0.0116294	0.0036639
PcIIId-4	PcIIIb-6	0.00929179	0.00327333
PcIIId-3	PcIIIb-6	0.009282	0.00321169
PcI-2	PcIIIb-6	0.0187027	0.0045052
PcI-1	PcIIIb-6	0.0175291	0.00440823
PcII-1	PcIIIb-6	0.0151881	0.00414258
PcIIId-5	PcIIIb-6	0.0104655	0.00340715
PcIIIa-1	PcIIIb-6	0.0104543	0.00345684
PcIIIa-15	PcIIIb-6	0.0128073	0.00387931
PcIIIa-18	PcIIIb-6	0.0116294	0.00366779
PcIIIa-19	PcIIIb-6	0.0116294	0.00363019
PcIIIa-20	PcIIIb-6	0.0116294	0.0037223
PcIIIa-21	PcIIIb-6	0.0116294	0.00366332
PcIIIa-22	PcIIIb-6	0.0104543	0.00339479
PcIIIa-23	PcIIIb-6	0.0127954	0.00390774
PcIIIa-24	PcIIIb-6	0.0104543	0.00349684
PcIIIa-25	PcIIIb-6	0.0116294	0.00363165
PcIIIa-26	PcIIIb-6	0.0116294	0.00366179
PcI-3	PcIIIb-6	0.0187196	0.00460606
PcI-4	PcIIIb-6	0.0187196	0.00451998
PcIIId-9	PcIIIb-6	0.00929179	0.00324048
PcIIId-8	PcIIIb-6	0.0104655	0.00344852
PcIIId-11	PcIIIb-6	0.00927423	0.00313758
PcIIId-10	PcIIIb-6	0.00929179	0.00330924
PcIIId-13	PcIIIb-6	0.00812083	0.0030752
PcII-4	PcIIIb-6	0.0140032	0.00395541
PcIIId-12	PcIIIb-6	0.0104655	0.00339482
PcIIId-14	PcIIIb-6	0.009282	0.00315316
PcIIIb-5	PcIIIb-6	0.00346422	0.00194638
PcIIIb-4	PcIIIb-6	0.00346422	0.0019767
PcIIIc-4	PcIIIb-6	0.0104655	0.00339258
PcIIIb-7	PcIIIb-6	0.00230681	0.00154713
PcIIIc-1	PcIIIb-6	0.00812083	0.00293507
PcIIIb-3	PcIIIb-6	0.00115207	0.00115344
PcIIIa-2	PcIIIb-8	0.0128073	0.0037479
PcIIIa-3	PcIIIb-8	0.0128073	0.00370555
PcIIIa-5	PcIIIb-8	0.0116294	0.00355576
PcIIIa-6	PcIIIb-8	0.0128073	0.0037487
PcIIIa-4	PcIIIb-8	0.0128073	0.00368874
PcIIIa-8	PcIIIb-8	0.0116294	0.00349064
PcIIIa-7	PcIIIb-8	0.0128073	0.00381003
PcIIIa-9	PcIIIb-8	0.0139879	0.00393268
PcIIIa-10	PcIIIb-8	0.0128073	0.00378935
PcIIIa-12	PcIIIb-8	0.0139879	0.00385907
PcIIIa-13	PcIIIb-8	0.0139879	0.00397776
PcIIIa-14	PcIIIb-8	0.0151567	0.00416769
PcIIIa-17	PcIIIb-8	0.0127954	0.00368678
PcIIIa-16	PcIIIb-8	0.0139879	0.00387838
PcIIIa-11	PcIIIb-8	0.0128073	0.00376432
PcIIIb-1	PcIIIb-8	0.00462431	0.0023179
PcIIId-1	PcIIIb-8	0.0128212	0.00373727
PcIIIb-2	PcIIIb-8	0.00812083	0.00287186
PcIIId-2	PcIIIb-8	0.0104655	0.00337513
PcIIId-6	PcIIIb-8	0.0128212	0.00369692
PcIIId-7	PcIIIb-8	0.0128073	0.00364081
PcIIId-4	PcIIIb-8	0.0104655	0.00329056
PcIIId-3	PcIIIb-8	0.0128073	0.00375937
PcI-2	PcIIIb-8	0.0198946	0.0046677
PcI-1	PcIIIb-8	0.0187196	0.00460266
PcII-1	PcIIIb-8	0.0163757	0.00443165
PcIIId-5	PcIIIb-8	0.0140032	0.00391523
PcIIIa-1	PcIIIb-8	0.0116294	0.0035412
PcIIIa-15	PcIIIb-8	0.0139879	0.00389896
PcIIIa-18	PcIIIb-8	0.0128073	0.00374332
PcIIIa-19	PcIIIb-8	0.0128073	0.00376819
PcIIIa-20	PcIIIb-8	0.0128073	0.003739
PcIIIa-21	PcIIIb-8	0.0128073	0.00376527
PcIIIa-22	PcIIIb-8	0.0116294	0.0035595
PcIIIa-23	PcIIIb-8	0.0139746	0.00390508
PcIIIa-24	PcIIIb-8	0.0116294	0.00355576
PcIIIa-25	PcIIIb-8	0.0128073	0.00376518
PcIIIa-26	PcIIIb-8	0.0128073	0.00373334
PcI-3	PcIIIb-8	0.0199129	0.00476772
PcI-4	PcIIIb-8	0.0199129	0.00476734
PcIIId-9	PcIIIb-8	0.0128212	0.00370726
PcIIId-8	PcIIIb-8	0.0140032	0.00388536
PcIIId-11	PcIIIb-8	0.0127954	0.00367522
PcIIId-10	PcIIIb-8	0.0104655	0.00321858
PcIIId-13	PcIIIb-8	0.011642	0.00363576
PcII-4	PcIIIb-8	0.0151881	0.00410761
PcIIId-12	PcIIIb-8	0.0140032	0.00393314
PcIIId-14	PcIIIb-8	0.0128073	0.00368836
PcIIIb-5	PcIIIb-8	0.00462431	0.00224765
PcIIIb-4	PcIIIb-8	0.00462431	0.00230189
PcIIIc-4	PcIIIb-8	0.0140032	0.00396249
PcIIIb-7	PcIIIb-8	0.0057871	0.00241538
PcIIIc-1	PcIIIb-8	0.011642	0.00356044
PcIIIb-3	PcIIIb-8	0.0069526	0.00280131
PcIIIb-6	PcIIIb-8	0.0057871	0.00250266
PcIIIa-2	PcIIIc-2	0.009282	0.00308942
PcIIIa-3	PcIIIc-2	0.009282	0.00303492
PcIIIa-5	PcIIIc-2	0.0104543	0.00331607
PcIIIa-6	PcIIIc-2	0.009282	0.00306831
PcIIIa-4	PcIIIc-2	0.009282	0.00308663
PcIIIa-8	PcIIIc-2	0.0104543	0.0033355
PcIIIa-7	PcIIIc-2	0.009282	0.00308005
PcIIIa-9	PcIIIc-2	0.0104543	0.00327652
PcIIIa-10	PcIIIc-2	0.0116294	0.00350618
PcIIIa-12	PcIIIc-2	0.0104543	0.00316158
PcIIIa-13	PcIIIc-2	0.0104543	0.00323879
PcIIIa-14	PcIIIc-2	0.0116189	0.00355031
PcIIIa-17	PcIIIc-2	0.0116189	0.00330582
PcIIIa-16	PcIIIc-2	0.0104543	0.0032223
PcIIIa-11	PcIIIc-2	0.0116294	0.0034998
PcIIIb-1	PcIIIc-2	0.0104655	0.00324748
PcIIId-1	PcIIIc-2	0.0069526	0.00272334
PcIIIb-2	PcIIIc-2	0.00929179	0.00322075
PcIIId-2	PcIIIc-2	0.00462431	0.0021828
PcIIId-6	PcIIIc-2	0.0069526	0.00275772
PcIIId-7	PcIIIc-2	0.009282	0.00320051
PcIIId-4	PcIIIc-2	0.0069526	0.00271034
PcIIId-3	PcIIIc-2	0.00694555	0.00279948
PcI-2	PcIIIc-2	0.0175137	0.00443571
PcI-1	PcIIIc-2	0.0163415	0.00428542
PcII-1	PcIIIc-2	0.0104655	0.00335218
PcIIId-5	PcIIIc-2	0.00812083	0.00294686
PcIIIa-1	PcIIIc-2	0.00811241	0.00282687
PcIIIa-15	PcIIIc-2	0.00811241	0.00285416
PcIIIa-18	PcIIIc-2	0.009282	0.00308479
PcIIIa-19	PcIIIc-2	0.009282	0.00297432
PcIIIa-20	PcIIIc-2	0.009282	0.00304792
PcIIIa-21	PcIIIc-2	0.009282	0.00307579
PcIIIa-22	PcIIIc-2	0.0104543	0.00324748
PcIIIa-23	PcIIIc-2	0.0104452	0.00325678
PcIIIa-24	PcIIIc-2	0.0104543	0.00331607
PcIIIa-25	PcIIIc-2	0.009282	0.00302786
PcIIIa-26	PcIIIc-2	0.009282	0.00298044
PcI-3	PcIIIc-2	0.0175291	0.00450032
PcI-4	PcIIIc-2	0.0175291	0.00440647
PcIIId-9	PcIIIc-2	0.0069526	0.00279509
PcIIId-8	PcIIIc-2	0.00812083	0.00298758
PcIIId-11	PcIIIc-2	0.00694051	0.00266405
PcIIId-10	PcIIIc-2	0.0069526	0.00272666
PcIIId-13	PcIIIc-2	0.0057871	0.00241969
PcII-4	PcIIIc-2	0.011642	0.00349552
PcIIId-12	PcIIIc-2	0.00812083	0.00279748
PcIIId-14	PcIIIc-2	0.00694555	0.00265252
PcIIIb-5	PcIIIc-2	0.0104655	0.00333492
PcIIIb-4	PcIIIc-2	0.0104655	0.00325887
PcIIIc-4	PcIIIc-2	0.00346422	0.00194602
PcIIIb-7	PcIIIc-2	0.011642	0.00345929
PcIIIc-1	PcIIIc-2	0.00115207	0.00110912
PcIIIb-3	PcIIIc-2	0.0104655	0.00332159
PcIIIb-6	PcIIIc-2	0.00929179	0.0031706
PcIIIb-8	PcIIIc-2	0.0128212	0.00370816
PcIIIa-2	PcIIIc-3	0.00927423	0.00314546
PcIIIa-3	PcIIIc-3	0.00927423	0.00310539
PcIIIa-5	PcIIIc-3	0.0104452	0.00336508
PcIIIa-6	PcIIIc-3	0.00927423	0.00313175
PcIIIa-4	PcIIIc-3	0.00927423	0.00313991
PcIIIa-8	PcIIIc-3	0.0104452	0.00337501
PcIIIa-7	PcIIIc-3	0.00927423	0.00314356
PcIIIa-9	PcIIIc-3	0.0104452	0.00334909
PcIIIa-10	PcIIIc-3	0.0116189	0.00355965
PcIIIa-12	PcIIIc-3	0.0104452	0.00324191
PcIIIa-13	PcIIIc-3	0.0104452	0.00332594
PcIIIa-14	PcIIIc-3	0.0116104	0.00357019
PcIIIa-17	PcIIIc-3	0.0116104	0.00336789
PcIIIa-16	PcIIIc-3	0.0104452	0.00326022
PcIIIa-11	PcIIIc-3	0.0116189	0.00355214
PcIIIb-1	PcIIIc-3	0.0104543	0.00321985
PcIIId-1	PcIIIc-3	0.00694555	0.00268814
PcIIIb-2	PcIIIc-3	0.009282	0.00314079
PcIIId-2	PcIIIc-3	0.00461996	0.0021619
PcIIId-6	PcIIIc-3	0.00694555	0.00270982
PcIIId-7	PcIIIc-3	0.0069526	0.00273964
PcIIId-4	PcIIIc-3	0.00694555	0.00270549
PcIIId-3	PcIIIc-3	0.00694051	0.00273659
PcI-2	PcIIIc-3	0.0175002	0.00434238
PcI-1	PcIIIc-3	0.0163274	0.00420674
PcII-1	PcIIIc-3	0.0104543	0.00323944
PcIIId-5	PcIIIc-3	0.00811241	0.00288984
PcIIIa-1	PcIIIc-3	0.00810601	0.00289829
PcIIIa-15	PcIIIc-3	0.0104452	0.00331353
PcIIIa-18	PcIIIc-3	0.00927423	0.00315891
PcIIIa-19	PcIIIc-3	0.00927423	0.00308103
PcIIIa-20	PcIIIc-3	0.00927423	0.00307788
PcIIIa-21	PcIIIc-3	0.00927423	0.00315063
PcIIIa-22	PcIIIc-3	0.0104452	0.0033359
PcIIIa-23	PcIIIc-3	0.0104381	0.00329003
PcIIIa-24	PcIIIc-3	0.0104452	0.00336508
PcIIIa-25	PcIIIc-3	0.00927423	0.003116
PcIIIa-26	PcIIIc-3	0.00927423	0.00307186
PcI-3	PcIIIc-3	0.0175137	0.00441077
PcI-4	PcIIIc-3	0.0175137	0.00433603
PcIIId-9	PcIIIc-3	0.00694555	0.00268964
PcIIId-8	PcIIIc-3	0.00811241	0.00292273
PcIIId-11	PcIIIc-3	0.00693748	0.00272147
PcIIId-10	PcIIIc-3	0.00694555	0.00265039
PcIIId-13	PcIIIc-3	0.00578141	0.00239361
PcII-4	PcIIIc-3	0.0116294	0.00345109
PcIIId-12	PcIIIc-3	0.00811241	0.00275813
PcIIId-14	PcIIIc-3	0.00694051	0.00267456
PcIIIb-5	PcIIIc-3	0.0104543	0.00331044
PcIIIb-4	PcIIIc-3	0.0104543	0.00321769
PcIIIc-4	PcIIIc-3	0.00346122	0.00187502
PcIIIb-7	PcIIIc-3	0.0116294	0.00342316
PcIIIc-1	PcIIIc-3	0.00115174	0.00105956
PcIIIb-3	PcIIIc-3	0.0104543	0.00319989
PcIIIb-6	PcIIIc-3	0.009282	0.00306431
PcIIIb-8	PcIIIc-3	0.0128073	0.00370091
PcIIIc-2	PcIIIc-3	0.00230515	0.00151978
PcIIIa-2	PcIIId-15	0.00927423	0.00306253
PcIIIa-3	PcIIId-15	0.00927423	0.00317668
PcIIIa-5	PcIIId-15	0.0104452	0.00332315
PcIIIa-6	PcIIId-15	0.00927423	0.0030502
PcIIIa-4	PcIIId-15	0.00927423	0.0029662
PcIIIa-8	PcIIId-15	0.0104452	0.00324845
PcIIIa-7	PcIIId-15	0.00927423	0.00311603
PcIIIa-9	PcIIId-15	0.0104452	0.00319904
PcIIIa-10	PcIIId-15	0.0116189	0.00351114
PcIIIa-12	PcIIId-15	0.0104452	0.00316435
PcIIIa-13	PcIIId-15	0.0104452	0.00333358
PcIIIa-14	PcIIId-15	0.0116104	0.00356579
PcIIIa-17	PcIIId-15	0.0116104	0.00343743
PcIIIa-16	PcIIId-15	0.00810601	0.00289803
PcIIIa-11	PcIIId-15	0.0116189	0.00350714
PcIIIb-1	PcIIId-15	0.00811241	0.00304819
PcIIId-1	PcIIId-15	0.00461996	0.00220513
PcIIIb-2	PcIIId-15	0.009282	0.00330053
PcIIId-2	PcIIId-15	0.00230515	0.0015599
PcIIId-6	PcIIId-15	0.00461996	0.00234456
PcIIId-7	PcIIId-15	0.00694051	0.00277459
PcIIId-4	PcIIId-15	0.00230515	0.00159098
PcIIId-3	PcIIId-15	0.00461762	0.00226678
PcI-2	PcIIId-15	0.0175002	0.00445644
PcI-1	PcIIId-15	0.0163274	0.00435235
PcII-1	PcIIId-15	0.0128073	0.00371078
PcIIId-5	PcIIId-15	0.00578141	0.00245762
PcIIIa-1	PcIIId-15	0.00810601	0.00289777
PcIIIa-15	PcIIId-15	0.0104452	0.00326269
PcIIIa-18	PcIIId-15	0.00927423	0.00314203
PcIIIa-19	PcIIId-15	0.00927423	0.00309578
PcIIIa-20	PcIIId-15	0.00927423	0.00310728
PcIIIa-21	PcIIId-15	0.00927423	0.00315349
PcIIIa-22	PcIIId-15	0.0104452	0.00338307
PcIIIa-23	PcIIId-15	0.0104381	0.00338471
PcIIIa-24	PcIIId-15	0.0104452	0.00332315
PcIIIa-25	PcIIId-15	0.00927423	0.00312562
PcIIIa-26	PcIIId-15	0.00927423	0.0030872
PcI-3	PcIIId-15	0.0175137	0.00452904
PcI-4	PcIIId-15	0.0175137	0.00446558
PcIIId-9	PcIIId-15	0.00461996	0.00220436
PcIIId-8	PcIIId-15	0.00578141	0.00251877
PcIIId-11	PcIIId-15	0.00461729	0.00218173
PcIIId-10	PcIIId-15	0.00461996	0.00223716
PcIIId-13	PcIIId-15	0.00346122	0.00194686
PcII-4	PcIIId-15	0.0116294	0.00351027
PcIIId-12	PcIIId-15	0.00578141	0.00242973
PcIIId-14	PcIIId-15	0	0
PcIIIb-5	PcIIId-15	0.0104543	0.00344931
PcIIIb-4	PcIIId-15	0.0104543	0.00332676
PcIIIc-4	PcIIId-15	0.00578141	0.00253752
PcIIIb-7	PcIIId-15	0.0116294	0.00342739
PcIIIc-1	PcIIId-15	0.00578141	0.00245962
PcIIIb-3	PcIIId-15	0.0104543	0.00330231
PcIIIb-6	PcIIId-15	0.009282	0.00315316
PcIIIb-8	PcIIId-15	0.0128073	0.00368836
PcIIIc-2	PcIIId-15	0.00694555	0.00265252
PcIIIc-3	PcIIId-15	0.00694051	0.00267456
PcIIIa-2	PcIIId-16	0.0116189	0.00331962
PcIIIa-3	PcIIId-16	0.0116189	0.0034947
PcIIIa-5	PcIIId-16	0.0127954	0.00367649
PcIIIa-6	PcIIId-16	0.0116189	0.0033926
PcIIIa-4	PcIIId-16	0.0116189	0.00333687
PcIIIa-8	PcIIId-16	0.0127954	0.0036274
PcIIIa-7	PcIIId-16	0.0116189	0.0033799
PcIIIa-9	PcIIId-16	0.0127954	0.00357663
PcIIIa-10	PcIIId-16	0.0139746	0.00388773
PcIIIa-12	PcIIId-16	0.0104452	0.00326771
PcIIIa-13	PcIIId-16	0.0127954	0.00360298
PcIIIa-14	PcIIId-16	0.0139634	0.00389327
PcIIIa-17	PcIIId-16	0.0139634	0.00375528
PcIIIa-16	PcIIId-16	0.0104452	0.00330276
PcIIIa-11	PcIIId-16	0.0139746	0.00380221
PcIIIb-1	PcIIId-16	0.0128073	0.00370849
PcIIId-1	PcIIId-16	0.00230515	0.00168205
PcIIIb-2	PcIIId-16	0.0116294	0.00369862
PcIIId-2	PcIIId-16	0.00461996	0.00232905
PcIIId-6	PcIIId-16	0.00461996	0.00229736
PcIIId-7	PcIIId-16	0.00694051	0.00275763
PcIIId-4	PcIIId-16	0.00694555	0.00277159
PcIIId-3	PcIIId-16	0.00694051	0.00285208
PcI-2	PcIIId-16	0.0198784	0.00472273
PcI-1	PcIIId-16	0.0187027	0.00461982
PcII-1	PcIIId-16	0.0151714	0.00418422
PcIIId-5	PcIIId-16	0.00346122	0.00194457
PcIIIa-1	PcIIId-16	0.0104452	0.0032428
PcIIIa-15	PcIIId-16	0.0127954	0.0036315
PcIIIa-18	PcIIId-16	0.0116189	0.00343804
PcIIIa-19	PcIIId-16	0.0116189	0.00335734
PcIIIa-20	PcIIId-16	0.0116189	0.003385
PcIIIa-21	PcIIId-16	0.0116189	0.00350142
PcIIIa-22	PcIIId-16	0.0127954	0.00366055
PcIIIa-23	PcIIId-16	0.0127855	0.0036408
PcIIIa-24	PcIIId-16	0.0127954	0.00367649
PcIIIa-25	PcIIId-16	0.0116189	0.00343551
PcIIIa-26	PcIIId-16	0.0116189	0.00337522
PcI-3	PcIIId-16	0.0198946	0.00476794
PcI-4	PcIIId-16	0.0198946	0.00470788
PcIIId-9	PcIIId-16	0.00694555	0.00286239
PcIIId-8	PcIIId-16	0.00115174	0.00110815
PcIIId-11	PcIIId-16	0.00693748	0.00290979
PcIIId-10	PcIIId-16	0.00694555	0.00288001
PcIIId-13	PcIIId-16	0.00578141	0.00256689
PcII-4	PcIIId-16	0.0139879	0.00405093
PcIIId-12	PcIIId-16	0.00811241	0.0029926
PcIIId-14	PcIIId-16	0.00462431	0.00225745
PcIIIb-5	PcIIId-16	0.0128073	0.00385786
PcIIIb-4	PcIIId-16	0.0128073	0.00370732
PcIIIc-4	PcIIId-16	0.00811241	0.00300869
PcIIIb-7	PcIIId-16	0.0139879	0.00385638
PcIIIc-1	PcIIId-16	0.00811241	0.00293716
PcIIIb-3	PcIIId-16	0.0128073	0.0037597
PcIIIb-6	PcIIId-16	0.0116294	0.00362511
PcIIIb-8	PcIIId-16	0.0151714	0.00404564
PcIIIc-2	PcIIId-16	0.009282	0.00317251
PcIIIc-3	PcIIId-16	0.00927423	0.00312214
PcIIId-15	PcIIId-16	0.00462431	0.00225745
PcIIIa-2	PcIIId-17	0.0139746	0.00375113
PcIIIa-3	PcIIId-17	0.0163415	0.00405507
PcIIIa-5	PcIIId-17	0.0175291	0.00424067
PcIIIa-6	PcIIId-17	0.0163415	0.00397399
PcIIIa-4	PcIIId-17	0.0163415	0.00408751
PcIIIa-8	PcIIId-17	0.0175291	0.00434926
PcIIIa-7	PcIIId-17	0.0163415	0.00407071
PcIIIa-9	PcIIId-17	0.0175291	0.0041562
PcIIIa-10	PcIIId-17	0.0187196	0.00441355
PcIIIa-12	PcIIId-17	0.0175291	0.00404875
PcIIIa-13	PcIIId-17	0.0175291	0.00415479
PcIIIa-14	PcIIId-17	0.0187027	0.0045759
PcIIIa-17	PcIIId-17	0.0163274	0.00399042
PcIIIa-16	PcIIId-17	0.0151567	0.00384938
PcIIIa-11	PcIIId-17	0.0187196	0.00428796
PcIIIb-1	PcIIId-17	0.0151714	0.00383342
PcIIId-1	PcIIId-17	0.0116294	0.00352921
PcIIIb-2	PcIIId-17	0.0139879	0.00386958
PcIIId-2	PcIIId-17	0.009282	0.00308808
PcIIId-6	PcIIId-17	0.009282	0.00305793
PcIIId-7	PcIIId-17	0.00927423	0.00301045
PcIIId-4	PcIIId-17	0.009282	0.00297716
PcIIId-3	PcIIId-17	0.0116189	0.00350821
PcI-2	PcIIId-17	0.0222679	0.00490484
PcI-1	PcIIId-17	0.0210894	0.0048111
PcII-1	PcIIId-17	0.0151714	0.00415073
PcIIId-5	PcIIId-17	0.0128073	0.00361262
PcIIIa-1	PcIIId-17	0.0151567	0.00385287
PcIIIa-15	PcIIId-17	0.0175291	0.00422437
PcIIIa-18	PcIIId-17	0.0163415	0.00396966
PcIIIa-19	PcIIId-17	0.0163415	0.00401242
PcIIIa-20	PcIIId-17	0.0163415	0.00398925
PcIIIa-21	PcIIId-17	0.0163415	0.00403611
PcIIIa-22	PcIIId-17	0.0175291	0.00429145
PcIIIa-23	PcIIId-17	0.0175137	0.00419437
PcIIIa-24	PcIIId-17	0.0175291	0.00424067
PcIIIa-25	PcIIId-17	0.0163415	0.00401574
PcIIIa-26	PcIIId-17	0.0163415	0.00397692
PcI-3	PcIIId-17	0.022287	0.00493902
PcI-4	PcIIId-17	0.022287	0.00490096
PcIIId-9	PcIIId-17	0.0116294	0.00357115
PcIIId-8	PcIIId-17	0.0104543	0.00331428
PcIIId-11	PcIIId-17	0.0116104	0.00353257
PcIIId-10	PcIIId-17	0.009282	0.00310751
PcIIId-13	PcIIId-17	0.0104543	0.0033185
PcII-4	PcIIId-17	0.0139879	0.00396374
PcIIId-12	PcIIId-17	0.0128073	0.00349126
PcIIId-14	PcIIId-17	0.0116189	0.00335705
PcIIIb-5	PcIIId-17	0.0151714	0.00391335
PcIIIb-4	PcIIId-17	0.0151714	0.00389616
PcIIIc-4	PcIIId-17	0.0128073	0.00369844
PcIIIb-7	PcIIId-17	0.0187385	0.00450768
PcIIIc-1	PcIIId-17	0.0128073	0.00362757
PcIIIb-3	PcIIId-17	0.0175467	0.0044492
PcIIIb-6	PcIIId-17	0.0163576	0.00428978
PcIIIb-8	PcIIId-17	0.0175467	0.00423287
PcIIIc-2	PcIIId-17	0.0139879	0.00383351
PcIIIc-3	PcIIId-17	0.0139746	0.0038324
PcIIId-15	PcIIId-17	0.0116189	0.00335705
PcIIId-16	PcIIId-17	0.0116189	0.00339451
PcIIIa-2	PcIIId-18	0.0104452	0.00330565
PcIIIa-3	PcIIId-18	0.0127954	0.00369989
PcIIIa-5	PcIIId-18	0.0139746	0.00386067
PcIIIa-6	PcIIId-18	0.0127954	0.00355642
PcIIIa-4	PcIIId-18	0.0127954	0.00370445
PcIIIa-8	PcIIId-18	0.0139746	0.00400023
PcIIIa-7	PcIIId-18	0.0127954	0.00373267
PcIIIa-9	PcIIId-18	0.0139746	0.00376308
PcIIIa-10	PcIIId-18	0.0151567	0.00403529
PcIIIa-12	PcIIId-18	0.0139746	0.00360432
PcIIIa-13	PcIIId-18	0.0139746	0.00384842
PcIIIa-14	PcIIId-18	0.015144	0.00419786
PcIIIa-17	PcIIId-18	0.015144	0.00411324
PcIIIa-16	PcIIId-18	0.0116189	0.00349787
PcIIIa-11	PcIIId-18	0.0151567	0.00397836
PcIIIb-1	PcIIId-18	0.0163576	0.00423643
PcIIId-1	PcIIId-18	0.0104543	0.00329553
PcIIIb-2	PcIIId-18	0.0151714	0.00414998
PcIIId-2	PcIIId-18	0.00811241	0.00291648
PcIIId-6	PcIIId-18	0.00811241	0.00288794
PcIIId-7	PcIIId-18	0.0104452	0.00334573
PcIIId-4	PcIIId-18	0.0104543	0.00332634
PcIIId-3	PcIIId-18	0.0104452	0.00337511
PcI-2	PcIIId-18	0.0234669	0.00529295
PcI-1	PcIIId-18	0.022287	0.00520386
PcII-1	PcIIId-18	0.0163576	0.00431511
PcIIId-5	PcIIId-18	0.0116294	0.00339986
PcIIIa-1	PcIIId-18	0.0116189	0.00348093
PcIIIa-15	PcIIId-18	0.0139746	0.00385024
PcIIIa-18	PcIIId-18	0.0127954	0.00365816
PcIIIa-19	PcIIId-18	0.0127954	0.00365637
PcIIIa-20	PcIIId-18	0.0127954	0.00366339
PcIIIa-21	PcIIId-18	0.0127954	0.00368082
PcIIIa-22	PcIIId-18	0.0139746	0.00396854
PcIIIa-23	PcIIId-18	0.0139634	0.00388385
PcIIIa-24	PcIIId-18	0.0139746	0.00386067
PcIIIa-25	PcIIId-18	0.0127954	0.0036939
PcIIIa-26	PcIIId-18	0.0127954	0.00362506
PcI-3	PcIIId-18	0.0234875	0.00532565
PcI-4	PcIIId-18	0.0234875	0.00528975
PcIIId-9	PcIIId-18	0.0104543	0.00332555
PcIIId-8	PcIIId-18	0.009282	0.00309674
PcIIId-11	PcIIId-18	0.0104381	0.00338846
PcIIId-10	PcIIId-18	0.0104543	0.00338805
PcIIId-13	PcIIId-18	0.009282	0.0031915
PcII-4	PcIIId-18	0.0151714	0.00411516
PcIIId-12	PcIIId-18	0.0116294	0.00340088
PcIIId-14	PcIIId-18	0.0104452	0.00323391
PcIIIb-5	PcIIId-18	0.0163576	0.00428414
PcIIIb-4	PcIIId-18	0.0163576	0.00425704
PcIIIc-4	PcIIId-18	0.0116294	0.00359438
PcIIIb-7	PcIIId-18	0.0175467	0.0043827
PcIIIc-1	PcIIId-18	0.0116294	0.00343335
PcIIIb-3	PcIIId-18	0.0163576	0.00431765
PcIIIb-6	PcIIId-18	0.0151714	0.0041415
PcIIIb-8	PcIIId-18	0.0163576	0.00428092
PcIIIc-2	PcIIId-18	0.0128073	0.00366151
PcIIIc-3	PcIIId-18	0.0127954	0.0036596
PcIIId-15	PcIIId-18	0.0104452	0.00323391
PcIIId-16	PcIIId-18	0.0104452	0.00316427
PcIIId-17	PcIIId-18	0.0057871	0.00240845
PcIIIa-2	PcII-2	0.0128073	0.0037262
PcIIIa-3	PcII-2	0.0151714	0.0041479
PcIIIa-5	PcII-2	0.0163576	0.004355
PcIIIa-6	PcII-2	0.0151714	0.00408705
PcIIIa-4	PcII-2	0.0151714	0.00414201
PcIIIa-8	PcII-2	0.0163576	0.00440849
PcIIIa-7	PcII-2	0.0151714	0.00412604
PcIIIa-9	PcII-2	0.0163576	0.00423473
PcIIIa-10	PcII-2	0.0175467	0.00453794
PcIIIa-12	PcII-2	0.0163576	0.00417553
PcIIIa-13	PcII-2	0.0163576	0.00422911
PcIIIa-14	PcII-2	0.0175291	0.0045302
PcIIIa-17	PcII-2	0.0127954	0.00383605
PcIIIa-16	PcII-2	0.0163576	0.00417799
PcIIIa-11	PcII-2	0.0175467	0.0044976
PcIIIb-1	PcII-2	0.0140032	0.00394842
PcIIId-1	PcII-2	0.0128212	0.00377918
PcIIIb-2	PcII-2	0.0128212	0.0039078
PcIIId-2	PcII-2	0.0104655	0.00335666
PcIIId-6	PcII-2	0.0128212	0.00383433
PcIIId-7	PcII-2	0.0128073	0.00361421
PcIIId-4	PcII-2	0.0104655	0.00337067
PcIIId-3	PcII-2	0.0128073	0.00374842
PcI-2	PcII-2	0.0163274	0.00441048
PcI-1	PcII-2	0.0151567	0.0043532
PcII-1	PcII-2	0.00230681	0.00151993
PcIIId-5	PcII-2	0.0140032	0.00401745
PcIIIa-1	PcII-2	0.0139879	0.00391517
PcIIIa-15	PcII-2	0.0163576	0.0042674
PcIIIa-18	PcII-2	0.0151714	0.00410982
PcIIIa-19	PcII-2	0.0151714	0.00405723
PcIIIa-20	PcII-2	0.0151714	0.00409392
PcIIIa-21	PcII-2	0.0151714	0.00406881
PcIIIa-22	PcII-2	0.0163576	0.00434098
PcIIIa-23	PcII-2	0.0163415	0.00432462
PcIIIa-24	PcII-2	0.0163576	0.004355
PcIIIa-25	PcII-2	0.0151714	0.00405853
PcIIIa-26	PcII-2	0.0151714	0.00406013
PcI-3	PcII-2	0.0163415	0.00451933
PcI-4	PcII-2	0.0163415	0.00449341
PcIIId-9	PcII-2	0.0128212	0.00384457
PcIIId-8	PcII-2	0.0140032	0.00396674
PcIIId-11	PcII-2	0.0127954	0.00356937
PcIIId-10	PcII-2	0.0104655	0.00332553
PcIIId-13	PcII-2	0.011642	0.00356973
PcII-4	PcII-2	0.00346422	0.00208603
PcIIId-12	PcII-2	0.0140032	0.00380927
PcIIId-14	PcII-2	0.0128073	0.00368139
PcIIIb-5	PcII-2	0.0140032	0.00399642
PcIIIb-4	PcII-2	0.0140032	0.00388025
PcIIIc-4	PcII-2	0.0140032	0.00383133
PcIIIb-7	PcII-2	0.0175662	0.00444492
PcIIIc-1	PcII-2	0.011642	0.00347566
PcIIIb-3	PcII-2	0.0163757	0.004372
PcIIIb-6	PcII-2	0.0151881	0.00420943
PcIIIb-8	PcII-2	0.0163757	0.00444268
PcIIIc-2	PcII-2	0.0128212	0.00372412
PcIIIc-3	PcII-2	0.0128073	0.00362564
PcIIId-15	PcII-2	0.0128073	0.00368139
PcIIId-16	PcII-2	0.0151714	0.00410256
PcIIId-17	PcII-2	0.0128073	0.00382872
PcIIId-18	PcII-2	0.0139879	0.00397605
PcIIIa-2	PcII-3	0.0151714	0.00405304
PcIIIa-3	PcII-3	0.0151714	0.0041582
PcIIIa-5	PcII-3	0.0163576	0.00438395
PcIIIa-6	PcII-3	0.0151714	0.00410638
PcIIIa-4	PcII-3	0.0151714	0.00409667
PcIIIa-8	PcII-3	0.0163576	0.00437666
PcIIIa-7	PcII-3	0.0151714	0.00410152
PcIIIa-9	PcII-3	0.0163576	0.00423646
PcIIIa-10	PcII-3	0.0175467	0.00455375
PcIIIa-12	PcII-3	0.0163576	0.004179
PcIIIa-13	PcII-3	0.0163576	0.00421449
PcIIIa-14	PcII-3	0.0175291	0.00449485
PcIIIa-17	PcII-3	0.0127954	0.00375717
PcIIIa-16	PcII-3	0.0139879	0.00405494
PcIIIa-11	PcII-3	0.0175467	0.00453158
PcIIIb-1	PcII-3	0.0140032	0.00392152
PcIIId-1	PcII-3	0.0104655	0.00357121
PcIIIb-2	PcII-3	0.0128212	0.00383531
PcIIId-2	PcII-3	0.00812083	0.00309497
PcIIId-6	PcII-3	0.0104655	0.00358247
PcIIId-7	PcII-3	0.0104543	0.00341579
PcIIId-4	PcII-3	0.00812083	0.00317468
PcIIId-3	PcII-3	0.0104543	0.00345417
PcI-2	PcII-3	0.0139634	0.00389303
PcI-1	PcII-3	0.0127954	0.00376
PcII-1	PcII-3	0.0069526	0.00278078
PcIIId-5	PcII-3	0.00929179	0.00333222
PcIIIa-1	PcII-3	0.0139879	0.00393038
PcIIIa-15	PcII-3	0.0163576	0.00428923
PcIIIa-18	PcII-3	0.0151714	0.0040989
PcIIIa-19	PcII-3	0.0151714	0.00412828
PcIIIa-20	PcII-3	0.0151714	0.00406838
PcIIIa-21	PcII-3	0.0151714	0.00410608
PcIIIa-22	PcII-3	0.0163576	0.00441849
PcIIIa-23	PcII-3	0.0163415	0.00429717
PcIIIa-24	PcII-3	0.0163576	0.00438395
PcIIIa-25	PcII-3	0.0151714	0.00406785
PcIIIa-26	PcII-3	0.0151714	0.00406247
PcI-3	PcII-3	0.0139746	0.00391613
PcI-4	PcII-3	0.0139746	0.00389057
PcIIId-9	PcII-3	0.0104655	0.00354786
PcIIId-8	PcII-3	0.011642	0.0037791
PcIIId-11	PcII-3	0.0104452	0.00333167
PcIIId-10	PcII-3	0.00812083	0.00311295
[truncated: 778 more rows]
